# Supplementary material for: 4-Methyl-2,3-dihydro-1H-1,5-benzodiazepin-2-one monohydrate
Source: Acta Crystallogr Sect E Struct Rep Online. 2010 May 22;66(Pt 6):o1408. doi: 10.1107/S1600536810017885 (PMC2979438; doi:10.1107/S1600536810017885)
Supplement: Supplementary file 1 [file e-66-o1408-sup1.cif]

##############################################################################
###                                                                        ###
###        Electronic paper (Acta Crystallographica Section E)             ###
###                                                                        ###
##############################################################################
#                                                                            #
# This CIF contains the data in a paper accepted for publication in Acta     #
# Crystallographica Section E. It conforms to the requirements of Notes      #
# for Authors for Section E, and has been peer reviewed under the auspices   #
# of the IUCr Commission on Journals.                                        #
#                                                                            #
# Full details of the Crystallographic Information File format               #
# are given in the paper "The Crystallographic Information File (CIF):       #
# a New Standard Archive File for Crystallography" by S. R. Hall, F. H.      #
# Allen and I. D. Brown [Acta Cryst. (1991), A47, 655-685].                  #
#                                                                            #
# The current version of the core CIF dictionary is obtainable from          #
# ftp://ftp.iucr.org/pub/cif_core.dic. The current version number is 2.4.    #
#                                                                            #
# Software is freely available for graphical display of the structure(s) in  #
# this CIF.  For information consult the CIF home page http://www.iucr.org/  #
# cif/home.html                                                              #
#                                                                            #
# This file may be used for bona fide research purposes within the           #
# scientific community so long as proper attribution is given to the journal # 
# article from which it was obtained.                                        #
#                                                                            #
##############################################################################
                                             
data_global
_audit_creation_method     SHELXL-97
_journal_date_recd_electronic     2010-04-27
_journal_date_accepted     2010-05-14
_journal_name_full     'Acta Crystallographica, Section E'
_journal_year     2010
_journal_volume     66
_journal_issue      6
_journal_page_first     o1408
_journal_page_last     o1408
_journal_paper_category     QO
_journal_coeditor_code     NC2183
_publ_contact_author
;
     Dr. Seik Weng Ng
     Department of Chemistry
     University of Malaya
     50603 Kuala Lumpur
     Malaysia
;
_publ_contact_author_email     seikweng@um.edu.my
_publ_contact_author_fax     '03 7967 4193'
_publ_contact_author_phone     '03 7967 6778'
_publ_section_title
;
4-Methyl-2,3-dihydro-1<i>H</i>-1,5-benzodiazepin-2-one monohydrate
;
loop_
    _publ_author_name
    _publ_author_address
    'Saber, Asmaa'
;
Laboratoire de Chimie Organique H\'et\'erocyclique
P\^ole de Comp\'etences Pharmacochimie
Universit\'e Mohammed V-Agdal
BP 1014 Avenue Ibn Batout
Rabat
Morocco
;
    'Zouihri, Hafid'
;
CNRST Division UATRS
Angle Allal Fassi/FAR
BP 8027 Hay Riad
Rabat
Morocco
;
    'Essassi, El Mokhtar'
;
Laboratoire de Chimie Organique H\'et\'erocyclique
P\^ole de Comp\'etences Pharmacochimie
Universit\'e Mohammed V-Agdal
BP 1014 Avenue Ibn Batout
Rabat
Morocco
;
    'Ng, Seik Weng'
;
Department of Chemistry
University of Malaya
50603 Kuala Lumpur
Malaysia
;
_publ_section_synopsis     .
data_I
_audit_creation_method     SHELXL-97
_chemical_name_systematic
;
4-Methyl-2,3-dihydro-1<i>H</i>-1,5-benzodiazepin-2-one monohydrate
;
_chemical_name_common     ?
_chemical_formula_moiety     'C10 H10 N2 O, H2 O'
_chemical_formula_sum     'C10 H12 N2 O2'
_chemical_formula_iupac     'C10 H10 N2 O, H2 O'
_chemical_formula_weight     192.22
_chemical_melting_point     ?
_symmetry_cell_setting     Triclinic
_symmetry_space_group_name_H-M     'P -1'
_symmetry_space_group_name_Hall     '-P 1'
loop_
    _symmetry_equiv_pos_as_xyz
    'x, y, z'
    '-x, -y, -z'
_cell_length_a     4.90130(10)
_cell_length_b     7.31480(10)
_cell_length_c     13.5688(2)
_cell_angle_alpha     85.3750(10)
_cell_angle_beta     83.9590(10)
_cell_angle_gamma     83.8070(10)
_cell_volume     479.760(10)
_cell_formula_units_Z     2
_cell_measurement_reflns_used     7100
_cell_measurement_theta_min     2.8
_cell_measurement_theta_max     37.4
_cell_measurement_temperature     100(2)
_exptl_crystal_description     Block
_exptl_crystal_colour     Colorless
_exptl_crystal_size_max     0.43
_exptl_crystal_size_mid     0.27
_exptl_crystal_size_min     0.25
_exptl_crystal_density_diffrn     1.331
_exptl_crystal_density_meas     ?
_exptl_crystal_density_method     'not measured'
_exptl_crystal_F_000     204
_exptl_absorpt_coefficient_mu     0.095
_exptl_absorpt_correction_type     None
_diffrn_ambient_temperature     100(2)
_diffrn_radiation_type     MoK\a
_diffrn_radiation_wavelength     0.71073
_diffrn_radiation_source     'fine-focus sealed tube'
_diffrn_radiation_monochromator     graphite
_diffrn_measurement_device_type     'Bruker X8 APEXII'
_diffrn_measurement_method     '\f and \w scans'
_diffrn_detector_area_resol_mean     ?
_diffrn_reflns_number     14168
_diffrn_reflns_av_R_equivalents     0.0252
_diffrn_reflns_av_sigmaI/netI     0.0168
_diffrn_reflns_theta_min     2.81
_diffrn_reflns_theta_max     30.00
_diffrn_reflns_theta_full     30.00
_diffrn_measured_fraction_theta_max     0.998
_diffrn_measured_fraction_theta_full     0.998
_diffrn_reflns_limit_h_min     -6
_diffrn_reflns_limit_h_max     6
_diffrn_reflns_limit_k_min     -10
_diffrn_reflns_limit_k_max     10
_diffrn_reflns_limit_l_min     -19
_diffrn_reflns_limit_l_max     19
_diffrn_standards_number     0
_diffrn_standards_interval_count     0
_diffrn_standards_interval_time     0
_diffrn_standards_decay_%     0
_reflns_number_total     2778
_reflns_number_gt     2417
_reflns_threshold_expression     I>2\s(I)
_refine_ls_structure_factor_coef     Fsqd
_refine_ls_matrix_type     full
_refine_ls_R_factor_all     0.0436
_refine_ls_R_factor_gt     0.0381
_refine_ls_wR_factor_gt     0.1084
_refine_ls_wR_factor_ref     0.1151
_refine_ls_goodness_of_fit_ref     1.012
_refine_ls_restrained_S_all     1.011
_refine_ls_number_reflns     2778
_refine_ls_number_parameters     144
_refine_ls_number_restraints     6
_refine_ls_hydrogen_treatment     mixed
_refine_ls_weighting_scheme     calc
_refine_ls_weighting_details
         'calc w=1/[\s^2^(Fo^2^)+(0.0699P)^2^+0.0787P] where P=(Fo^2^+2Fc^2^)/3'
_atom_sites_solution_hydrogens     geom
_atom_sites_solution_primary     direct
_atom_sites_solution_secondary     difmap
_refine_ls_shift/su_max     0.001
_refine_ls_shift/su_mean     0.001
_refine_diff_density_max     0.331
_refine_diff_density_min     -0.228
_refine_ls_extinction_method     none
_refine_ls_extinction_coef     ?
loop_
    _atom_type_symbol
    _atom_type_description
    _atom_type_scat_dispersion_real
    _atom_type_scat_dispersion_imag
    _atom_type_scat_source
    'C' 'C' 0.0033 0.0016
                         'International Tables Vol C Tables 4.2.6.8 and 6.1.1.4'
    'H' 'H' 0.0000 0.0000
                         'International Tables Vol C Tables 4.2.6.8 and 6.1.1.4'
    'N' 'N' 0.0061 0.0033
                         'International Tables Vol C Tables 4.2.6.8 and 6.1.1.4'
    'O' 'O' 0.0106 0.0060
                         'International Tables Vol C Tables 4.2.6.8 and 6.1.1.4'
_computing_data_collection     'APEX2 (Bruker, 2008)'
_computing_cell_refinement     'SAINT (Bruker, 2008)'
_computing_data_reduction     'SAINT (Bruker, 2008)'
_computing_structure_solution     'SHELXS97 (Sheldrick, 2008)'
_computing_structure_refinement     'SHELXL97 (Sheldrick, 2008)'
_computing_molecular_graphics     'X-SEED (Barbour, 2001)'
_computing_publication_material     'publCIF (Westrip, 2010)'
loop_
    _atom_site_type_symbol
    _atom_site_label
    _atom_site_fract_x
    _atom_site_fract_y
    _atom_site_fract_z
    _atom_site_U_iso_or_equiv
    _atom_site_adp_type
    _atom_site_calc_flag
    _atom_site_refinement_flags
    _atom_site_occupancy
    _atom_site_disorder_assembly
    _atom_site_disorder_group
    O O1 0.50754(15) 0.32480(10) 0.41041(5) 0.03282(18) Uani d . 1 . .
    O O1W 0.7622(2) 0.90681(16) 0.01525(8) 0.0615(3) Uani d D 1 . .
    H H11 0.781(4) 0.8214(18) 0.0590(11) 0.067(5) Uiso d D 1 . .
    H H12 0.597(3) 0.941(5) 0.009(3) 0.082(13) Uiso d PD 0.50 . .
    H H13 0.891(6) 0.975(4) 0.012(3) 0.094(15) Uiso d PD 0.50 . .
    N N1 0.89510(16) 0.62527(11) 0.17532(6) 0.02795(18) Uani d . 1 . .
    N N2 0.74476(15) 0.57576(10) 0.39494(5) 0.02466(17) Uani d D 1 . .
    H H2 0.654(3) 0.6122(18) 0.4498(8) 0.037(3) Uiso d D 1 . .
    C C1 1.02194(17) 0.70536(12) 0.24757(7) 0.02450(18) Uani d . 1 . .
    C C2 1.21868(19) 0.82648(13) 0.21134(8) 0.0313(2) Uani d . 1 . .
    H H2A 1.2708 0.8399 0.1419 0.038 Uiso calc R 1 . .
    C C3 1.3380(2) 0.92630(13) 0.27404(9) 0.0348(2) Uani d . 1 . .
    H H3 1.4753 1.0043 0.2481 0.042 Uiso calc R 1 . .
    C C4 1.2567(2) 0.91253(13) 0.37537(9) 0.0335(2) Uani d . 1 . .
    H H4 1.3346 0.9837 0.4187 0.040 Uiso calc R 1 . .
    C C5 1.06207(19) 0.79500(13) 0.41311(7) 0.02855(19) Uani d . 1 . .
    H H5 1.0057 0.7871 0.4824 0.034 Uiso calc R 1 . .
    C C6 0.94708(16) 0.68755(11) 0.35054(6) 0.02275(18) Uani d . 1 . .
    C C7 0.69461(17) 0.41042(12) 0.36746(6) 0.02391(18) Uani d . 1 . .
    C C8 0.88337(18) 0.33830(12) 0.28103(7) 0.02627(19) Uani d . 1 . .
    H H81 0.8500 0.2101 0.2715 0.032 Uiso calc R 1 . .
    H H82 1.0783 0.3389 0.2940 0.032 Uiso calc R 1 . .
    C C9 0.82545(18) 0.46102(13) 0.18931(7) 0.02720(19) Uani d . 1 . .
    C C10 0.6764(3) 0.38563(18) 0.11355(9) 0.0449(3) Uani d . 1 . .
    H H10A 0.7754 0.2688 0.0934 0.067 Uiso calc R 1 . .
    H H10B 0.6667 0.4740 0.0555 0.067 Uiso calc R 1 . .
    H H10C 0.4893 0.3646 0.1421 0.067 Uiso calc R 1 . .
loop_
    _atom_site_aniso_label
    _atom_site_aniso_U_11
    _atom_site_aniso_U_22
    _atom_site_aniso_U_33
    _atom_site_aniso_U_12
    _atom_site_aniso_U_13
    _atom_site_aniso_U_23
    O1 0.0366(4) 0.0335(4) 0.0295(3) -0.0160(3) 0.0020(3) 0.0010(3)
    O1W 0.0490(6) 0.0668(7) 0.0649(6) -0.0157(5) -0.0123(5) 0.0400(5)
    N1 0.0277(4) 0.0321(4) 0.0230(3) -0.0036(3) -0.0011(3) 0.0039(3)
    N2 0.0266(3) 0.0232(4) 0.0234(3) -0.0059(3) 0.0027(3) 0.0005(3)
    C1 0.0223(4) 0.0226(4) 0.0272(4) -0.0013(3) -0.0015(3) 0.0047(3)
    C2 0.0265(4) 0.0291(5) 0.0356(5) -0.0040(3) 0.0025(3) 0.0091(4)
    C3 0.0253(4) 0.0243(4) 0.0534(6) -0.0063(3) -0.0016(4) 0.0073(4)
    C4 0.0288(4) 0.0231(4) 0.0500(6) -0.0040(3) -0.0088(4) -0.0025(4)
    C5 0.0289(4) 0.0244(4) 0.0325(4) -0.0022(3) -0.0044(3) -0.0018(3)
    C6 0.0209(3) 0.0192(4) 0.0270(4) -0.0013(3) -0.0011(3) 0.0030(3)
    C7 0.0256(4) 0.0233(4) 0.0227(4) -0.0047(3) -0.0037(3) 0.0036(3)
    C8 0.0279(4) 0.0222(4) 0.0281(4) -0.0015(3) -0.0020(3) -0.0005(3)
    C9 0.0264(4) 0.0314(4) 0.0232(4) -0.0023(3) -0.0004(3) -0.0013(3)
    C10 0.0537(7) 0.0509(7) 0.0340(5) -0.0132(5) -0.0124(5) -0.0054(5)
loop_
    _geom_bond_atom_site_label_1
    _geom_bond_atom_site_label_2
    _geom_bond_site_symmetry_2
    _geom_bond_distance
    _geom_bond_publ_flag
    O1 C7 . 1.2349(10) ?
    O1W H11 . 0.830(10)
                      ?
    O1W H12 . 0.830(10)
                      ?
    O1W H13 . 0.840(10)
                      ?
    N1 C9 . 1.2783(12) ?
    N1 C1 . 1.4108(12) ?
    N2 C7 . 1.3484(11) ?
    N2 C6 . 1.4088(10) ?
    N2 H2 . 0.871(8) ?
    C1 C2 . 1.4038(12) ?
    C1 C6 . 1.4061(12) ?
    C2 C3 . 1.3769(15) ?
    C2 H2A . 0.9500 ?
    C3 C4 . 1.3894(16) ?
    C3 H3 . 0.9500 ?
    C4 C5 . 1.3836(13) ?
    C4 H4 . 0.9500 ?
    C5 C6 . 1.4000(12) ?
    C5 H5 . 0.9500 ?
    C7 C8 . 1.5086(12) ?
    C8 C9 . 1.5081(12) ?
    C8 H81 . 0.9900 ?
    C8 H82 . 0.9900 ?
    C9 C10 . 1.4937(14) ?
    C10 H10A . 0.9800 ?
    C10 H10B . 0.9800 ?
    C10 H10C . 0.9800 ?
loop_
    _geom_angle_atom_site_label_1
    _geom_angle_atom_site_label_2
    _geom_angle_atom_site_label_3
    _geom_angle_site_symmetry_1
    _geom_angle_site_symmetry_3
    _geom_angle
    _geom_angle_publ_flag
    H11 O1W H12 . . 112.1(16) ?
    H11 O1W H13 . . 110.7(16) ?
    H12 O1W H13 . . 126(3) ?
    C9 N1 C1 . . 121.45(8) ?
    C7 N2 C6 . . 127.19(7) ?
    C7 N2 H2 . . 116.4(9) ?
    C6 N2 H2 . . 116.0(9) ?
    C2 C1 C6 . . 118.40(9) ?
    C2 C1 N1 . . 116.10(8) ?
    C6 C1 N1 . . 125.17(8) ?
    C3 C2 C1 . . 121.59(9) ?
    C3 C2 H2A . . 119.2 ?
    C1 C2 H2A . . 119.2 ?
    C2 C3 C4 . . 119.72(9) ?
    C2 C3 H3 . . 120.1 ?
    C4 C3 H3 . . 120.1 ?
    C5 C4 C3 . . 119.93(9) ?
    C5 C4 H4 . . 120.0 ?
    C3 C4 H4 . . 120.0 ?
    C4 C5 C6 . . 120.84(9) ?
    C4 C5 H5 . . 119.6 ?
    C6 C5 H5 . . 119.6 ?
    C5 C6 C1 . . 119.44(8) ?
    C5 C6 N2 . . 116.97(8) ?
    C1 C6 N2 . . 123.42(8) ?
    O1 C7 N2 . . 122.09(8) ?
    O1 C7 C8 . . 122.73(8) ?
    N2 C7 C8 . . 115.18(7) ?
    C7 C8 C9 . . 108.21(7) ?
    C7 C8 H81 . . 110.1 ?
    C9 C8 H81 . . 110.1 ?
    C7 C8 H82 . . 110.1 ?
    C9 C8 H82 . . 110.1 ?
    H81 C8 H82 . . 108.4 ?
    N1 C9 C10 . . 119.67(9) ?
    N1 C9 C8 . . 122.68(8) ?
    C10 C9 C8 . . 117.64(8) ?
    C9 C10 H10A . . 109.5 ?
    C9 C10 H10B . . 109.5 ?
    H10A C10 H10B . . 109.5 ?
    C9 C10 H10C . . 109.5 ?
    H10A C10 H10C . . 109.5 ?
    H10B C10 H10C . . 109.5 ?
loop_
    _geom_torsion_atom_site_label_1
    _geom_torsion_atom_site_label_2
    _geom_torsion_atom_site_label_3
    _geom_torsion_atom_site_label_4
    _geom_torsion_site_symmetry_1
    _geom_torsion_site_symmetry_2
    _geom_torsion_site_symmetry_3
    _geom_torsion_site_symmetry_4
    _geom_torsion
    _geom_torsion_publ_flag
    C9 N1 C1 C2 . . . . 145.61(9) ?
    C9 N1 C1 C6 . . . . -41.08(13) ?
    C6 C1 C2 C3 . . . . 0.11(13) ?
    N1 C1 C2 C3 . . . . 173.89(8) ?
    C1 C2 C3 C4 . . . . -2.16(15) ?
    C2 C3 C4 C5 . . . . 1.76(14) ?
    C3 C4 C5 C6 . . . . 0.68(14) ?
    C4 C5 C6 C1 . . . . -2.73(13) ?
    C4 C5 C6 N2 . . . . -178.25(8) ?
    C2 C1 C6 C5 . . . . 2.31(12) ?
    N1 C1 C6 C5 . . . . -170.86(8) ?
    C2 C1 C6 N2 . . . . 177.52(7) ?
    N1 C1 C6 N2 . . . . 4.35(13) ?
    C7 N2 C6 C5 . . . . -147.70(9) ?
    C7 N2 C6 C1 . . . . 36.97(13) ?
    C6 N2 C7 O1 . . . . -178.52(8) ?
    C6 N2 C7 C8 . . . . 1.60(13) ?
    O1 C7 C8 C9 . . . . 112.70(9) ?
    N2 C7 C8 C9 . . . . -67.42(10) ?
    C1 N1 C9 C10 . . . . 176.32(9) ?
    C1 N1 C9 C8 . . . . -2.65(13) ?
    C7 C8 C9 N1 . . . . 71.61(11) ?
    C7 C8 C9 C10 . . . . -107.38(10) ?
loop_
    _geom_hbond_atom_site_label_D
    _geom_hbond_atom_site_label_H
    _geom_hbond_atom_site_label_A
    _geom_hbond_site_symmetry_A
    _geom_hbond_distance_DH
    _geom_hbond_distance_HA
    _geom_hbond_distance_DA
    _geom_hbond_angle_DHA
    _geom_hbond_publ_flag
    N2 H2 O1 2_666 0.870(10)
                           2.046(9) 2.9090(10)
                                             171.0(10)
                                                    yes
    O1w H11 N1 . 0.830(10)
                         2.123(9) 2.9450(10)
                                           170(2) yes
    O1w H13 O1w 2_775 0.840(10)
                              1.980(10)
                                      2.803(2) 167(5) yes
