# Supplementary material for: 4-Methyl-2,3-dihydro-1H-1,5-benzodiazepin-2-one monohydrate
Source: Acta Crystallogr Sect E Struct Rep Online. 2010 May 22;66(Pt 6):o1408. doi: 10.1107/S1600536810017885 (PMC2979438; doi:10.1107/S1600536810017885)
Supplement: Supplementary file 2 [file e-66-o1408-Isup2.hkl]

# 
# h,k,l, Fc-squared, Fo-squared, sigma(Fo-squared) and status flag 
# 
data_I
_shelx_title '  P-1' 
_shelx_refln_list_code          4 
_shelx_F_calc_maximum       71.37 
_exptl_crystal_F_000       204.00 
_reflns_d_resolution_high  0.7107 
 
loop_ 
 _symmetry_equiv_pos_as_xyz 
 'x, y, z' 
 '-x, -y, -z' 
 
_cell_length_a     4.9013 
_cell_length_b     7.3148 
_cell_length_c    13.5688 
_cell_angle_alpha  85.375 
_cell_angle_beta   83.959 
_cell_angle_gamma  83.807 
 
_shelx_F_squared_multiplier     1.000 
 
loop_ 
 _refln_index_h 
 _refln_index_k 
 _refln_index_l 
 _refln_F_squared_calc 
 _refln_F_squared_meas 
 _refln_F_squared_sigma 
 _refln_observed_status 
   1   0   0      560.41      556.83      4.92 o 
   2   0   0      287.40      301.62      2.88 o 
   3   0   0        3.32        2.59      0.09 o 
   4   0   0       90.38       96.71      1.70 o 
   5   0   0       33.40       32.16      0.57 o 
   6   0   0        0.40        0.36      0.15 o 
  -6   1   0        2.75        3.42      0.22 o 
  -5   1   0       22.47       23.00      0.45 o 
  -4   1   0        1.51        1.56      0.12 o 
  -3   1   0       10.84       14.77      0.32 o 
  -2   1   0       30.47       33.09      0.36 o 
  -1   1   0      765.34      761.59      7.82 o 
   0   1   0      708.14      541.25      7.79 o 
   1   1   0      134.49      135.26      1.11 o 
   2   1   0      167.29      186.04      1.64 o 
   3   1   0       12.39       12.57      0.26 o 
   4   1   0       22.58       18.85      0.38 o 
   5   1   0       11.37       10.97      0.31 o 
   6   1   0        2.17        2.30      0.19 o 
  -6   2   0        2.65        2.93      0.22 o 
  -5   2   0       23.59       23.43      0.48 o 
  -4   2   0       23.82       24.80      0.45 o 
  -3   2   0        1.09        1.89      0.11 o 
  -2   2   0     1014.90     1071.14      9.80 o 
  -1   2   0      575.92      575.26      5.08 o 
   0   2   0       28.69       34.48      0.38 o 
   1   2   0      225.45      229.18      2.10 o 
   2   2   0      495.64      565.11      5.75 o 
   3   2   0       16.13       14.97      0.23 o 
   4   2   0        0.82        1.46      0.14 o 
   5   2   0       21.28       19.54      0.47 o 
   6   2   0       11.45       10.83      0.34 o 
  -6   3   0        4.39        4.65      0.34 o 
  -5   3   0        0.19        0.14      0.14 o 
  -4   3   0       14.77       13.39      0.34 o 
  -3   3   0       15.48       19.01      0.30 o 
  -2   3   0      878.73      868.40     10.27 o 
  -1   3   0       10.59        9.66      0.28 o 
   0   3   0      393.28      442.10      4.02 o 
   1   3   0        0.51        0.11      0.06 o 
   2   3   0       54.79       67.76      1.05 o 
   3   3   0        0.02        0.02      0.07 o 
   4   3   0        4.23        4.02      0.20 o 
   5   3   0      188.24      178.77      2.80 o 
   6   3   0        0.11        0.09      0.19 o 
  -6   4   0       18.88       18.11      0.56 o 
  -5   4   0       30.83       29.59      0.63 o 
  -4   4   0        0.00        0.01      0.13 o 
  -3   4   0        2.42        2.38      0.21 o 
  -2   4   0      224.40      241.78      2.44 o 
  -1   4   0       30.62       31.46      0.42 o 
   0   4   0      479.91      518.11      5.24 o 
   1   4   0        0.45        0.06      0.05 o 
   2   4   0       11.51       14.01      0.28 o 
   3   4   0        1.37        1.04      0.12 o 
   4   4   0        0.10       -0.15      0.17 o 
   5   4   0       20.75       18.81      0.54 o 
   6   4   0        2.08        2.84      0.29 o 
  -5   5   0        0.71        0.48      0.20 o 
  -4   5   0       22.24       21.30      0.50 o 
  -3   5   0        6.62        6.47      0.28 o 
  -2   5   0       34.52       36.66      0.55 o 
  -1   5   0        1.19        1.29      0.11 o 
   0   5   0        8.88        7.40      0.21 o 
   1   5   0        0.84        0.46      0.08 o 
   2   5   0       33.39       36.10      0.67 o 
   3   5   0       38.02       32.83      0.95 o 
   4   5   0        2.70        2.62      0.29 o 
   5   5   0       22.17       22.05      0.89 o 
   6   5   0        1.83        2.11      0.33 o 
  -5   6   0        0.49        1.03      0.27 o 
  -4   6   0       26.41       26.39      0.69 o 
  -3   6   0       33.70       32.83      0.67 o 
  -2   6   0      185.00      191.06      2.29 o 
  -1   6   0        5.60        5.37      0.20 o 
   0   6   0        2.82        3.82      0.18 o 
   1   6   0       42.60       44.18      0.65 o 
   2   6   0      121.12      127.60      1.87 o 
   3   6   0      103.91      101.67      2.10 o 
   4   6   0        7.06        8.01      0.44 o 
   5   6   0        5.93        6.98      0.61 o 
  -4   7   0       49.48       46.91      1.04 o 
  -3   7   0        0.29        0.45      0.23 o 
  -2   7   0       32.57       33.32      0.69 o 
  -1   7   0        9.26       10.03      0.31 o 
   0   7   0        8.76        9.61      0.30 o 
   1   7   0        8.07        7.03      0.29 o 
   2   7   0       37.60       35.94      0.92 o 
   3   7   0        6.40        5.20      0.34 o 
   4   7   0        0.14        0.06      0.23 o 
   5   7   0        6.86        7.99      0.56 o 
  -3   8   0        0.33        0.48      0.27 o 
  -2   8   0        6.25        6.63      0.37 o 
  -1   8   0        0.63        0.65      0.20 o 
   0   8   0       94.61       94.61      1.56 o 
   1   8   0       16.16       15.02      0.54 o 
   2   8   0       13.52       12.72      0.51 o 
   3   8   0        6.59        6.53      0.46 o 
   4   8   0       18.55       22.82      1.28 o 
  -2   9   0        0.06       -0.06      0.26 o 
  -1   9   0        6.21        6.84      0.45 o 
   0   9   0        1.90        2.12      0.47 o 
   1   9   0        1.67        0.99      0.31 o 
   2   9   0       17.34       19.50      0.83 o 
   3   9   0       18.06       20.08      0.81 o 
   0  10   0       15.08       14.95      1.16 o 
   1  10   0        2.73        2.98      0.72 o 
   2  10   0        4.99        7.70      1.54 o 
  -1 -10   1        0.00        0.58      0.43 o 
   0 -10   1        0.92        1.52      0.48 o 
  -3  -9   1        3.62        4.12      0.43 o 
  -2  -9   1       23.42       26.32      0.79 o 
  -1  -9   1        3.50        3.36      0.33 o 
   0  -9   1        6.85        7.38      0.88 o 
   1  -9   1       11.58       10.25      0.89 o 
   2  -9   1        1.27        1.10      0.31 o 
  -4  -8   1        0.29        0.23      0.27 o 
  -3  -8   1       11.52       10.44      0.54 o 
  -2  -8   1        1.06        1.93      0.27 o 
  -1  -8   1        3.19        3.18      0.33 o 
   0  -8   1       15.92       15.98      0.58 o 
   1  -8   1       10.76       10.71      0.44 o 
   2  -8   1        5.12        4.13      0.32 o 
   3  -8   1       20.23       20.89      0.73 o 
  -5  -7   1        1.10        1.48      0.31 o 
  -4  -7   1       24.37       24.11      0.83 o 
  -3  -7   1       22.71       23.00      0.75 o 
  -2  -7   1      103.13      101.14      1.99 o 
  -1  -7   1        0.09        0.03      0.15 o 
   0  -7   1        0.33        0.59      0.14 o 
   1  -7   1        0.09        0.01      0.13 o 
   2  -7   1       10.66       10.06      0.37 o 
   3  -7   1       42.75       43.48      0.94 o 
   4  -7   1        2.80        2.94      0.47 o 
  -5  -6   1        4.29        3.69      0.51 o 
  -4  -6   1        0.09        0.01      0.20 o 
  -3  -6   1        0.05        0.56      0.19 o 
  -2  -6   1      140.74      132.69      1.93 o 
  -1  -6   1        0.02        0.11      0.10 o 
   0  -6   1        1.37        0.75      0.13 o 
   1  -6   1        4.66        5.26      0.22 o 
   2  -6   1        2.04        2.33      0.20 o 
   3  -6   1      197.99      194.63      2.85 o 
   4  -6   1       59.58       53.56      1.08 o 
   5  -6   1        0.53        0.50      0.26 o 
  -6  -5   1        4.59        5.26      0.39 o 
  -5  -5   1        7.60        7.10      0.41 o 
  -4  -5   1       61.61       56.68      1.24 o 
  -3  -5   1        2.77        1.93      0.21 o 
  -2  -5   1      175.73      171.55      2.01 o 
  -1  -5   1       20.76       25.18      0.38 o 
   0  -5   1       13.10       13.95      0.30 o 
   1  -5   1       48.21       53.69      0.70 o 
   2  -5   1       21.15       21.16      0.40 o 
   3  -5   1       58.38       57.94      0.88 o 
   4  -5   1       16.38       15.05      0.44 o 
   5  -5   1        2.05        1.66      0.25 o 
  -6  -4   1       13.57       13.88      0.51 o 
  -5  -4   1        7.15        7.75      0.47 o 
  -4  -4   1      165.48      142.14      2.25 o 
  -3  -4   1        8.33        7.24      0.22 o 
  -2  -4   1       38.26       43.15      1.09 o 
  -1  -4   1      237.11      282.88      2.62 o 
   0  -4   1       54.01       60.21      0.83 o 
   1  -4   1        2.26        3.50      0.14 o 
   2  -4   1       28.97       28.67      0.44 o 
   3  -4   1      465.60      466.10      4.92 o 
   4  -4   1       47.98       44.76      0.74 o 
   5  -4   1        1.87        1.88      0.21 o 
   6  -4   1        3.20        2.70      0.29 o 
  -6  -3   1        4.57        4.66      0.37 o 
  -5  -3   1        0.15       -0.12      0.19 o 
  -4  -3   1       45.13       45.34      0.86 o 
  -3  -3   1       53.41       46.84      0.63 o 
  -2  -3   1       14.00       16.90      0.29 o 
  -1  -3   1        7.90        6.84      0.14 o 
   0  -3   1      127.96      128.68      1.30 o 
   1  -3   1      888.60      960.88      8.71 o 
   2  -3   1      166.29      162.79      1.69 o 
   3  -3   1       47.89       49.43      0.65 o 
   4  -3   1        2.60        2.28      0.17 o 
   5  -3   1       16.61       16.12      0.42 o 
   6  -3   1        0.13        0.01      0.18 o 
  -6  -2   1       36.71       35.84      0.80 o 
  -5  -2   1       19.55       17.31      0.43 o 
  -4  -2   1        0.02       -0.05      0.09 o 
  -3  -2   1      118.27      142.57      1.58 o 
  -2  -2   1      550.51      623.43      5.36 o 
  -1  -2   1       39.89       44.54      0.51 o 
   0  -2   1      240.25      235.38      2.39 o 
   1  -2   1     2457.40     2435.19     20.36 o 
   2  -2   1      797.62      830.07     23.74 o 
   3  -2   1      148.21      150.13      1.49 o 
   4  -2   1        1.01        1.31      0.14 o 
   5  -2   1       45.51       44.81      0.74 o 
   6  -2   1        4.39        3.77      0.25 o 
  -6  -1   1        2.63        2.34      0.18 o 
  -5  -1   1       39.38       38.22      0.71 o 
  -4  -1   1       25.05       23.47      0.60 o 
  -3  -1   1      221.92      239.01      7.45 o 
  -2  -1   1       68.97       68.89      1.58 o 
  -1  -1   1       91.30       78.78      0.72 o 
   0  -1   1      110.31      115.61      1.12 o 
   1  -1   1     4856.79     4518.94     37.67 o 
   2  -1   1       14.68       19.28      0.27 o 
   3  -1   1       41.26       40.60      0.69 o 
   4  -1   1        3.16        2.99      0.16 o 
   5  -1   1        4.96        4.94      0.22 o 
   6  -1   1        1.98        2.07      0.20 o 
  -6   0   1       33.24       32.94      0.59 o 
  -5   0   1       50.75       50.04      0.87 o 
  -4   0   1       43.82       42.97      0.59 o 
  -3   0   1       94.09       98.88      2.40 o 
  -2   0   1      910.80      955.70     10.50 o 
  -1   0   1      207.35      189.80      2.12 o 
   2   0   1        2.05        2.07      0.07 o 
   3   0   1        4.60        4.01      0.11 o 
   4   0   1       21.18       22.98      0.38 o 
   5   0   1        3.47        3.77      0.20 o 
   6   0   1       14.18       14.72      0.55 o 
  -6   1   1       27.64       27.00      0.53 o 
  -5   1   1        9.00        8.95      0.31 o 
  -4   1   1      219.54      214.05      2.52 o 
  -3   1   1       35.01       36.38      0.46 o 
  -2   1   1        2.76        4.38      0.10 o 
  -1   1   1     5093.13     4947.15     66.96 o 
   0   1   1     1354.88     1347.97     11.95 o 
   1   1   1     1270.62     1203.48     10.87 o 
   2   1   1      196.69      214.10      2.23 o 
   3   1   1       47.39       57.75      0.69 o 
   4   1   1       46.98       48.86      0.69 o 
   5   1   1        9.09        8.94      0.25 o 
   6   1   1        0.55        0.65      0.16 o 
  -6   2   1        9.87        9.53      0.33 o 
  -5   2   1        0.18        0.27      0.15 o 
  -4   2   1       10.75       10.26      0.28 o 
  -3   2   1       48.04       52.52      0.83 o 
  -2   2   1       30.81       38.71      0.41 o 
  -1   2   1       15.53       16.90      0.23 o 
   0   2   1     1743.29     1779.11     14.75 o 
   1   2   1      749.19      788.67      6.77 o 
   2   2   1       36.92       34.01      0.54 o 
   3   2   1        0.67        1.51      0.10 o 
   4   2   1       11.06       10.91      0.27 o 
   5   2   1       31.23       29.04      0.61 o 
   6   2   1        7.17        7.78      0.30 o 
  -6   3   1       12.48       12.69      0.43 o 
  -5   3   1       14.67       13.19      0.36 o 
  -4   3   1       26.75       24.95      0.47 o 
  -3   3   1       15.49       14.57      0.27 o 
  -2   3   1      242.99      263.39      2.50 o 
  -1   3   1        7.92       11.72      0.20 o 
   0   3   1       65.35       71.03      0.69 o 
   1   3   1       30.67       35.18      0.38 o 
   2   3   1       13.56       17.98      0.28 o 
   3   3   1      150.61      155.06      1.58 o 
   4   3   1        1.27        1.58      0.21 o 
   5   3   1        0.26        0.48      0.16 o 
   6   3   1       19.28       18.34      0.51 o 
  -5   4   1        1.53        1.26      0.19 o 
  -4   4   1        2.14        2.21      0.18 o 
  -3   4   1       29.23       27.76      0.46 o 
  -2   4   1        0.16        0.14      0.08 o 
  -1   4   1      155.32      173.07      1.66 o 
   0   4   1        5.11        8.32      0.18 o 
   1   4   1      257.80      288.79      3.15 o 
   2   4   1        0.94        1.28      0.11 o 
   3   4   1      174.20      174.48      1.89 o 
   4   4   1        0.04        0.06      0.19 o 
   5   4   1        0.00       -0.12      0.16 o 
   6   4   1       58.03       59.27      1.21 o 
  -5   5   1        1.44        1.16      0.21 o 
  -4   5   1        3.58        3.75      0.24 o 
  -3   5   1       11.43       11.93      0.50 o 
  -2   5   1       71.59       71.02      0.97 o 
  -1   5   1      158.83      162.24      1.67 o 
   0   5   1        2.89        2.60      0.12 o 
   1   5   1        4.22        2.48      0.11 o 
   2   5   1       20.46       20.01      0.41 o 
   3   5   1        5.70        5.79      0.34 o 
   4   5   1        5.50        5.23      0.35 o 
   5   5   1       33.36       36.79      0.97 o 
   6   5   1        2.04        2.34      0.33 o 
  -5   6   1        1.69        1.92      0.30 o 
  -4   6   1        2.13        2.11      0.24 o 
  -3   6   1       16.07       16.34      0.56 o 
  -2   6   1       42.19       42.03      0.68 o 
  -1   6   1        3.55        3.61      0.18 o 
   0   6   1        0.78        0.44      0.10 o 
   1   6   1        6.30        7.36      0.21 o 
   2   6   1      167.29      164.91      2.34 o 
   3   6   1        0.00        0.08      0.17 o 
   4   6   1       11.64       10.82      0.51 o 
   5   6   1       11.41       12.70      1.37 o 
  -4   7   1        0.00       -0.23      0.27 o 
  -3   7   1       60.72       60.00      1.15 o 
  -2   7   1       27.48       27.87      0.70 o 
  -1   7   1       17.64       16.34      0.43 o 
   0   7   1        3.95        2.68      0.18 o 
   1   7   1       74.80       77.66      1.16 o 
   2   7   1        0.05       -0.02      0.18 o 
   3   7   1        0.03        0.06      0.18 o 
   4   7   1       13.59       15.32      0.64 o 
   5   7   1       15.95       17.18      1.04 o 
  -3   8   1        3.45        3.56      0.36 o 
  -2   8   1        4.65        5.06      0.38 o 
  -1   8   1        0.00        0.07      0.18 o 
   0   8   1       80.29       72.28      3.16 o 
   1   8   1       78.94       77.74      1.34 o 
   2   8   1       13.07       13.28      0.57 o 
   3   8   1       20.78       21.62      0.68 o 
   4   8   1       14.61       17.19      0.73 o 
  -2   9   1        2.26        2.12      0.37 o 
  -1   9   1       47.94       45.22      1.11 o 
   0   9   1       88.46       81.86      2.36 o 
   1   9   1        0.23       -0.15      0.32 o 
   2   9   1        0.00        0.34      0.27 o 
   3   9   1        3.61        4.66      0.48 o 
   0  10   1       33.07       32.33      1.41 o 
   1  10   1        0.23       -0.01      0.38 o 
   2  10   1        1.54        2.75      0.59 o 
  -1 -10   2       18.96       22.59      1.19 o 
   0 -10   2        0.67        0.30      0.43 o 
  -3  -9   2        0.04        0.24      0.28 o 
  -2  -9   2        3.18        3.31      0.39 o 
  -1  -9   2        3.12        3.95      0.36 o 
   0  -9   2        1.06        1.00      0.39 o 
   1  -9   2       28.07       27.46      2.53 o 
   2  -9   2        0.38        0.17      0.25 o 
  -4  -8   2        4.36        4.51      0.48 o 
  -3  -8   2        0.00        0.25      0.26 o 
  -2  -8   2        0.50        0.20      0.22 o 
  -1  -8   2        2.85        2.85      0.40 o 
   0  -8   2        0.00       -0.05      0.17 o 
   1  -8   2        0.73        0.41      0.20 o 
   2  -8   2        3.74        2.69      0.29 o 
   3  -8   2        0.17        0.36      0.26 o 
  -5  -7   2        5.98        6.53      0.47 o 
  -4  -7   2        3.02        2.37      0.33 o 
  -3  -7   2        0.36        0.65      0.23 o 
  -2  -7   2       25.24       24.38      0.67 o 
  -1  -7   2       88.53       86.12      1.39 o 
   0  -7   2        0.01       -0.07      0.12 o 
   1  -7   2        3.31        3.24      0.23 o 
   2  -7   2        4.22        4.44      0.27 o 
   3  -7   2        4.91        5.46      0.35 o 
   4  -7   2       90.02       86.19      1.57 o 
  -5  -6   2        0.00       -0.19      0.24 o 
  -4  -6   2        1.19        1.84      0.27 o 
  -3  -6   2       78.44       66.66      1.42 o 
  -2  -6   2      163.88      143.55      2.30 o 
  -1  -6   2       46.94       48.49      0.70 o 
   0  -6   2       63.78       67.24      0.92 o 
   1  -6   2      157.14      150.62      1.82 o 
   2  -6   2        1.40        1.18      0.22 o 
   3  -6   2        2.22        1.52      0.22 o 
   4  -6   2        0.41        0.18      0.22 o 
   5  -6   2        6.25        4.48      0.41 o 
  -6  -5   2        0.18       -0.03      0.24 o 
  -5  -5   2        0.01       -0.05      0.20 o 
  -4  -5   2       17.34       15.45      0.54 o 
  -3  -5   2      125.49      112.10      1.82 o 
  -2  -5   2        0.04       -0.05      0.09 o 
  -1  -5   2       88.93       88.96      1.01 o 
   0  -5   2      196.11      206.54      2.36 o 
   1  -5   2        5.97        4.99      0.18 o 
   2  -5   2       42.10       44.64      0.69 o 
   3  -5   2      132.90      128.38      1.85 o 
   4  -5   2       13.55       12.69      0.41 o 
   5  -5   2        0.12       -0.06      0.25 o 
  -6  -4   2        3.30        4.42      0.31 o 
  -5  -4   2        1.23        1.31      0.29 o 
  -4  -4   2      110.35       99.72      1.75 o 
  -3  -4   2       32.86       37.05      0.66 o 
  -2  -4   2        1.37        1.25      0.12 o 
  -1  -4   2       22.92       28.77      0.38 o 
   0  -4   2       27.96       24.97      0.40 o 
   1  -4   2       58.43       60.74      0.74 o 
   2  -4   2       17.49       17.42      0.33 o 
   3  -4   2       71.11       71.34      1.11 o 
   4  -4   2        0.02       -0.15      0.13 o 
   5  -4   2        7.48        6.76      0.37 o 
   6  -4   2        1.88        2.07      0.31 o 
  -6  -3   2        2.98        2.83      0.25 o 
  -5  -3   2       49.03       43.02      0.86 o 
  -4  -3   2       82.29       68.92      1.17 o 
  -3  -3   2       10.03       12.84      0.30 o 
  -2  -3   2      116.38      149.13      1.76 o 
  -1  -3   2     1682.11     1761.60     17.73 o 
   0  -3   2        3.19        3.18      0.12 o 
   1  -3   2       83.28       83.79      0.85 o 
   2  -3   2      634.76      675.47      6.17 o 
   3  -3   2      251.51      259.71      2.52 o 
   4  -3   2       23.69       22.76      0.46 o 
   5  -3   2        3.23        3.52      0.23 o 
   6  -3   2        0.07        0.07      0.18 o 
  -6  -2   2       12.33       13.62      0.43 o 
  -5  -2   2       17.07       17.67      0.42 o 
  -4  -2   2       20.74       17.46      0.35 o 
  -3  -2   2        7.36        8.17      0.16 o 
  -2  -2   2       88.77       98.16      0.98 o 
  -1  -2   2      129.79      143.10      1.26 o 
   0  -2   2      207.56      237.30      2.42 o 
   1  -2   2      800.94      835.98      7.28 o 
   2  -2   2       47.04       50.14      0.88 o 
   3  -2   2       22.15       21.59      0.33 o 
   4  -2   2        1.77        1.43      0.13 o 
   5  -2   2       14.42       13.31      0.44 o 
   6  -2   2        0.44        0.90      0.21 o 
  -6  -1   2       14.26       13.90      0.37 o 
  -5  -1   2        5.50        4.97      0.22 o 
  -4  -1   2        6.43        6.36      0.17 o 
  -3  -1   2      394.86      431.56      4.74 o 
  -2  -1   2        0.01       -0.02      0.04 o 
  -1  -1   2        0.94        1.92      0.07 o 
   0  -1   2      391.22      368.41      3.30 o 
   1  -1   2     4837.46     4387.57     39.57 o 
   2  -1   2      106.15      105.33      1.10 o 
   3  -1   2       73.86       79.08      0.87 o 
   4  -1   2        9.62        8.66      0.24 o 
   5  -1   2       55.37       54.19      0.84 o 
   6  -1   2        8.07        9.01      0.35 o 
  -6   0   2        6.84        7.34      0.26 o 
  -5   0   2        5.77        4.96      0.22 o 
  -4   0   2       42.56       39.93      0.85 o 
  -3   0   2       27.31       29.29      0.44 o 
  -2   0   2      102.91      103.83      1.63 o 
  -1   0   2     1020.31     1061.12     15.68 o 
   0   0   2      689.18      646.70      5.21 o 
   1   0   2      251.68      234.12      2.24 o 
   2   0   2        0.00        0.00      0.05 o 
   3   0   2       10.24        9.45      0.19 o 
   4   0   2       51.51       49.09      0.62 o 
   5   0   2       15.95       15.76      0.40 o 
   6   0   2        6.25        6.05      0.29 o 
  -6   1   2        8.37        9.12      0.29 o 
  -5   1   2       43.99       42.37      0.64 o 
  -4   1   2       72.78       75.48      0.98 o 
  -3   1   2      189.35      199.94      2.15 o 
  -2   1   2      133.88      140.26      1.51 o 
  -1   1   2      212.21      210.55      2.38 o 
   0   1   2       89.90       97.21      0.87 o 
   1   1   2       12.01        9.47      0.15 o 
   2   1   2       37.55       47.11      0.57 o 
   3   1   2      324.77      339.48      3.53 o 
   4   1   2       30.52       30.19      0.46 o 
   5   1   2       16.17       17.32      0.36 o 
   6   1   2        1.11        1.15      0.18 o 
  -6   2   2        2.87        3.01      0.22 o 
  -5   2   2       63.51       62.48      0.90 o 
  -4   2   2       45.21       47.51      0.68 o 
  -3   2   2        0.09        0.18      0.06 o 
  -2   2   2      239.65      254.51      2.47 o 
  -1   2   2      431.83      454.41      3.21 o 
   0   2   2        1.58        2.80      0.10 o 
   1   2   2        7.59        8.82      0.14 o 
   2   2   2       72.18       72.51      0.89 o 
   3   2   2      171.01      176.44      1.90 o 
   4   2   2        5.86        4.61      0.28 o 
   5   2   2       40.55       39.23      0.68 o 
   6   2   2        5.93        6.16      0.28 o 
  -6   3   2        6.40        5.92      0.29 o 
  -5   3   2        1.61        1.49      0.17 o 
  -4   3   2        0.07        0.09      0.11 o 
  -3   3   2        7.70        7.44      0.19 o 
  -2   3   2       21.01       22.98      0.31 o 
  -1   3   2       55.05       55.87      0.76 o 
   0   3   2      255.79      271.70      2.39 o 
   1   3   2      315.04      339.87      3.27 o 
   2   3   2        7.67        9.91      0.17 o 
   3   3   2       27.07       23.87      0.37 o 
   4   3   2        8.29        7.52      0.26 o 
   5   3   2        3.04        2.89      0.23 o 
   6   3   2        0.08        0.00      0.18 o 
  -5   4   2       12.68       12.99      0.40 o 
  -4   4   2        3.62        3.71      0.20 o 
  -3   4   2        0.94        1.09      0.16 o 
  -2   4   2       16.03       14.88      0.27 o 
  -1   4   2        3.87        5.02      0.15 o 
   0   4   2       37.88       45.61      0.49 o 
   1   4   2        2.21        2.40      0.13 o 
   2   4   2       88.88       80.78      1.01 o 
   3   4   2      172.07      166.11      2.11 o 
   4   4   2      105.33      106.77      1.44 o 
   5   4   2        5.91        5.41      0.32 o 
   6   4   2        0.15        0.47      0.20 o 
  -5   5   2        0.00        0.05      0.17 o 
  -4   5   2        8.39        8.30      0.31 o 
  -3   5   2        0.01        0.02      0.13 o 
  -2   5   2        0.02       -0.08      0.10 o 
  -1   5   2      150.71      155.22      1.60 o 
   0   5   2       91.60      102.79      1.10 o 
   1   5   2       10.75       12.64      0.26 o 
   2   5   2      216.30      215.18      2.64 o 
   3   5   2      671.52      651.35      8.39 o 
   4   5   2        3.38        3.31      0.29 o 
   5   5   2        6.57        7.22      0.46 o 
   6   5   2       14.26       16.86      0.69 o 
  -5   6   2        0.20        0.04      0.20 o 
  -4   6   2        2.95        2.51      0.24 o 
  -3   6   2        0.98        0.48      0.17 o 
  -2   6   2        1.11        1.04      0.16 o 
  -1   6   2        7.64        7.02      0.22 o 
   0   6   2        3.47        2.63      0.14 o 
   1   6   2        0.06        0.61      0.12 o 
   2   6   2        8.65        8.37      0.30 o 
   3   6   2        0.10        0.24      0.18 o 
   4   6   2        0.60        0.78      0.31 o 
   5   6   2        0.97        1.02      0.29 o 
   6   6   2        1.19        1.23      0.37 o 
  -4   7   2        0.42        0.33      0.23 o 
  -3   7   2       11.93       11.32      0.45 o 
  -2   7   2        0.55        0.49      0.17 o 
  -1   7   2        6.64        6.23      0.31 o 
   0   7   2        0.10        0.17      0.12 o 
   1   7   2      376.58      354.42      3.95 o 
   2   7   2       61.09       59.32      1.06 o 
   3   7   2        2.85        3.27      0.29 o 
   4   7   2       13.45       14.29      0.63 o 
   5   7   2       26.45       27.83      1.46 o 
  -3   8   2        2.89        2.35      0.34 o 
  -2   8   2       20.66       19.98      0.71 o 
  -1   8   2        3.54        3.33      0.28 o 
   0   8   2       29.72       28.48      0.86 o 
   1   8   2       60.04       57.00      2.04 o 
   2   8   2        6.20        6.72      0.39 o 
   3   8   2       25.55       26.69      0.77 o 
   4   8   2        0.87        1.40      0.33 o 
  -2   9   2        4.28        3.56      0.38 o 
  -1   9   2        3.46        3.58      0.36 o 
   0   9   2       31.22       32.76      0.91 o 
   1   9   2       17.07       18.68      1.07 o 
   2   9   2        1.78        1.59      0.29 o 
   3   9   2        0.06       -0.15      0.26 o 
   0  10   2        0.90        1.08      0.46 o 
   1  10   2        3.32        3.39      1.09 o 
   2  10   2        5.84        5.45      0.70 o 
  -3  -9   3        1.63        1.49      0.35 o 
  -2  -9   3        4.51        4.65      0.44 o 
  -1  -9   3       32.06       33.15      0.90 o 
   0  -9   3        6.44        5.57      0.62 o 
   1  -9   3        0.51        0.46      0.63 o 
   2  -9   3       17.93       16.76      1.61 o 
  -4  -8   3        0.32        0.55      0.29 o 
  -3  -8   3        6.99        7.38      0.48 o 
  -2  -8   3       11.61       12.92      0.60 o 
  -1  -8   3       34.79       33.88      0.85 o 
   0  -8   3        0.11       -0.16      0.19 o 
   1  -8   3        0.55        0.19      0.20 o 
   2  -8   3        0.01        0.11      0.20 o 
   3  -8   3        0.08        0.54      0.25 o 
  -5  -7   3       31.57       36.92      2.09 o 
  -4  -7   3        4.81        4.53      0.38 o 
  -3  -7   3        8.95        6.46      0.42 o 
  -2  -7   3       22.23       16.76      0.54 o 
  -1  -7   3      113.44      109.85      1.88 o 
   0  -7   3        0.33        0.54      0.13 o 
   1  -7   3       33.73       33.21      0.61 o 
   2  -7   3       61.20       56.28      1.07 o 
   3  -7   3        0.02       -0.26      0.17 o 
   4  -7   3       35.75       36.47      0.91 o 
  -5  -6   3        9.60        9.87      0.50 o 
  -4  -6   3        0.69        1.43      0.34 o 
  -3  -6   3        0.68        0.43      0.21 o 
  -2  -6   3       32.46       30.55      0.75 o 
  -1  -6   3       96.09       92.29      1.29 o 
   0  -6   3       51.64       56.62      0.81 o 
   1  -6   3      102.57      100.75      1.31 o 
   2  -6   3        2.19        1.53      0.27 o 
   3  -6   3       26.61       24.83      0.60 o 
   4  -6   3       62.20       61.65      1.21 o 
   5  -6   3        1.09        0.89      0.29 o 
  -6  -5   3       48.14       53.98      1.25 o 
  -5  -5   3        3.12        3.70      0.31 o 
  -4  -5   3        6.60        7.87      0.39 o 
  -3  -5   3      135.11      109.95      2.05 o 
  -2  -5   3        0.13        0.40      0.11 o 
  -1  -5   3       54.83       56.42      0.65 o 
   0  -5   3      283.47      286.72      3.45 o 
   1  -5   3       27.15       28.08      0.49 o 
   2  -5   3       24.82       23.87      0.46 o 
   3  -5   3        2.76        2.84      0.24 o 
   4  -5   3       82.39       77.80      1.38 o 
   5  -5   3        8.87        7.55      0.46 o 
  -6  -4   3        4.42        5.47      0.33 o 
  -5  -4   3       18.33       17.04      0.50 o 
  -4  -4   3        6.96        5.20      0.32 o 
  -3  -4   3       24.40       24.55      0.57 o 
  -2  -4   3      161.77      160.09      1.85 o 
  -1  -4   3       85.37       97.85      1.09 o 
   0  -4   3       39.96       37.35      0.58 o 
   1  -4   3      114.30      111.52      1.39 o 
   2  -4   3      262.95      280.12      2.94 o 
   3  -4   3       49.75       52.00      0.73 o 
   4  -4   3        7.57        7.16      0.29 o 
   5  -4   3        3.66        3.64      0.37 o 
  -6  -3   3        0.14        0.00      0.16 o 
  -5  -3   3       15.52       12.53      0.57 o 
  -4  -3   3       20.22       15.24      0.40 o 
  -3  -3   3       30.14       31.18      0.37 o 
  -2  -3   3       39.01       39.83      0.45 o 
  -1  -3   3        2.42        3.57      0.12 o 
   0  -3   3       22.18       24.54      0.37 o 
   1  -3   3        5.03        4.76      0.21 o 
   2  -3   3       12.56       12.35      0.29 o 
   3  -3   3        7.68        8.84      0.24 o 
   4  -3   3       52.69       52.31      0.75 o 
   5  -3   3        0.10       -0.04      0.14 o 
   6  -3   3       29.39       30.36      0.89 o 
  -6  -2   3        1.49        0.89      0.23 o 
  -5  -2   3       15.38       12.59      0.30 o 
  -4  -2   3       20.11       22.54      0.40 o 
  -3  -2   3        4.12        4.78      0.11 o 
  -2  -2   3      544.48      619.66      6.21 o 
  -1  -2   3      232.32      249.11      2.37 o 
   0  -2   3       64.05       68.21      0.71 o 
   1  -2   3      212.26      214.11      2.00 o 
   2  -2   3      181.56      178.65      1.79 o 
   3  -2   3        5.93        4.76      0.19 o 
   4  -2   3        2.54        1.95      0.15 o 
   5  -2   3        0.35        0.40      0.15 o 
   6  -2   3       33.67       34.40      0.69 o 
  -6  -1   3        0.37        0.00      0.18 o 
  -5  -1   3        9.95        9.42      0.25 o 
  -4  -1   3       76.84       76.85      1.03 o 
  -3  -1   3       10.43        9.00      0.19 o 
  -2  -1   3       47.30       47.08      0.68 o 
  -1  -1   3      204.68      216.62      2.58 o 
   0  -1   3      713.91      735.56      7.37 o 
   1  -1   3      385.86      380.74      3.48 o 
   2  -1   3       24.76       21.51      0.30 o 
   3  -1   3       16.28       13.05      0.26 o 
   4  -1   3       10.24       10.77      0.27 o 
   5  -1   3        1.00        0.78      0.15 o 
   6  -1   3       93.72       95.30      1.37 o 
  -6   0   3       11.96       11.48      0.47 o 
  -5   0   3       23.53       21.90      0.45 o 
  -4   0   3       11.80       12.37      0.26 o 
  -3   0   3      292.67      310.69      3.73 o 
  -2   0   3      107.94      113.25      2.83 o 
  -1   0   3      645.13      617.88     16.20 o 
   0   0   3      372.96      365.72      2.79 o 
   1   0   3      401.65      396.62      3.98 o 
   2   0   3      742.04      749.94      7.48 o 
   3   0   3        2.85        2.26      0.16 o 
   4   0   3       99.45      100.02      1.08 o 
   5   0   3        1.36        1.05      0.19 o 
   6   0   3        0.27        0.15      0.18 o 
  -6   1   3        0.52        0.70      0.17 o 
  -5   1   3       55.44       56.32      1.21 o 
  -4   1   3       14.43       15.53      0.27 o 
  -3   1   3      186.35      189.74      2.20 o 
  -2   1   3      346.94      361.50      4.39 o 
  -1   1   3     1240.47     1236.14     12.09 o 
   0   1   3      155.11      146.46      1.42 o 
   1   1   3       83.83      100.34      1.01 o 
   2   1   3       73.14       77.52      0.82 o 
   3   1   3       30.50       25.41      0.50 o 
   4   1   3       77.51       80.02      0.92 o 
   5   1   3       71.34       69.07      0.91 o 
   6   1   3       68.52       70.18      1.04 o 
  -6   2   3        0.11        0.01      0.17 o 
  -5   2   3        5.33        5.43      0.21 o 
  -4   2   3        8.00        7.87      0.31 o 
  -3   2   3       22.12       23.53      0.30 o 
  -2   2   3       72.11       71.93      1.43 o 
  -1   2   3      148.94      167.40      1.34 o 
   0   2   3      224.45      223.59      2.02 o 
   1   2   3      406.59      424.56      3.83 o 
   2   2   3       99.33      110.84      1.07 o 
   3   2   3       44.32       40.90      0.60 o 
   4   2   3      227.89      234.27      2.52 o 
   5   2   3       12.84       12.86      0.37 o 
   6   2   3        1.17        0.61      0.19 o 
  -6   3   3        2.52        3.16      0.28 o 
  -5   3   3        4.88        4.75      0.22 o 
  -4   3   3        0.76        0.78      0.12 o 
  -3   3   3      184.86      193.41      2.12 o 
  -2   3   3        1.09        1.09      0.08 o 
  -1   3   3       61.31       65.38      0.89 o 
   0   3   3      161.30      180.76      1.55 o 
   1   3   3       70.45       83.75      0.80 o 
   2   3   3       52.81       53.86      0.66 o 
   3   3   3        1.28        1.12      0.11 o 
   4   3   3      379.93      361.69      4.01 o 
   5   3   3       51.11       52.81      0.93 o 
   6   3   3        3.57        3.98      0.29 o 
  -5   4   3        0.18        0.16      0.15 o 
  -4   4   3        0.05       -0.07      0.12 o 
  -3   4   3        0.01        0.09      0.11 o 
  -2   4   3       54.11       56.39      0.89 o 
  -1   4   3       12.60       10.25      0.22 o 
   0   4   3      207.76      236.12      2.12 o 
   1   4   3       12.66       12.63      0.24 o 
   2   4   3        3.02        4.89      0.14 o 
   3   4   3        1.80        1.24      0.11 o 
   4   4   3      191.57      191.01      2.42 o 
   5   4   3        5.15        5.99      0.45 o 
   6   4   3       19.30       21.09      0.58 o 
  -5   5   3        0.36        0.51      0.19 o 
  -4   5   3       20.67       21.24      0.48 o 
  -3   5   3       37.76       36.57      0.68 o 
  -2   5   3       25.86       27.44      0.49 o 
  -1   5   3      123.87      121.49      1.31 o 
   0   5   3       28.41       29.85      0.41 o 
   1   5   3       17.10       21.49      0.35 o 
   2   5   3      123.01      116.92      1.54 o 
   3   5   3      263.46      256.37      4.05 o 
   4   5   3       26.06       26.38      0.62 o 
   5   5   3        2.06        2.20      0.27 o 
   6   5   3        0.00       -0.37      0.25 o 
  -4   6   3        0.00        0.02      0.17 o 
  -3   6   3        3.89        4.19      0.27 o 
  -2   6   3       60.93       58.74      0.87 o 
  -1   6   3       47.00       45.73      0.65 o 
   0   6   3       16.36       14.77      0.29 o 
   1   6   3       48.93       52.95      0.70 o 
   2   6   3      616.03      601.20      7.04 o 
   3   6   3        3.36        3.01      0.26 o 
   4   6   3       24.47       22.95      0.76 o 
   5   6   3        9.54       10.34      0.55 o 
  -4   7   3       18.70       19.42      0.64 o 
  -3   7   3        3.68        3.96      0.30 o 
  -2   7   3        0.40        0.08      0.17 o 
  -1   7   3       15.54       14.95      0.46 o 
   0   7   3        0.28        0.05      0.13 o 
   1   7   3       25.41       25.67      0.49 o 
   2   7   3        2.81        3.15      0.25 o 
   3   7   3       13.74       14.31      0.53 o 
   4   7   3       21.12       21.08      0.76 o 
   5   7   3        1.43        1.48      0.40 o 
  -3   8   3       10.70        9.75      0.52 o 
  -2   8   3        2.58        2.73      0.32 o 
  -1   8   3       15.82       15.33      0.51 o 
   0   8   3      105.92       97.61      1.80 o 
   1   8   3       98.70       93.81      1.72 o 
   2   8   3        0.12        0.61      0.22 o 
   3   8   3        5.36        6.38      0.76 o 
   4   8   3        0.04       -0.03      0.30 o 
  -2   9   3        0.15        0.08      0.27 o 
  -1   9   3       17.19       17.69      0.85 o 
   0   9   3        9.53        9.43      0.53 o 
   1   9   3       14.66       13.26      0.85 o 
   2   9   3       10.17       14.32      0.91 o 
   3   9   3        1.31        1.20      0.30 o 
   0  10   3       25.24       25.25      1.53 o 
   1  10   3       10.78       11.42      0.90 o 
   2  10   3        7.68       10.25      0.88 o 
  -3  -9   4       17.15       18.96      0.78 o 
  -2  -9   4        0.70        0.25      0.29 o 
  -1  -9   4        0.09       -0.29      0.22 o 
   0  -9   4        2.72        2.46      0.50 o 
   1  -9   4        1.85        2.67      0.54 o 
   2  -9   4        3.38        3.40      0.57 o 
  -4  -8   4       21.42       23.89      0.89 o 
  -3  -8   4        6.70        6.66      0.46 o 
  -2  -8   4       15.31       13.27      0.61 o 
  -1  -8   4        0.23        0.38      0.37 o 
   0  -8   4       11.54       10.47      0.47 o 
   1  -8   4       15.13       15.95      0.70 o 
   2  -8   4       49.28       46.90      1.01 o 
   3  -8   4        3.34        3.13      0.33 o 
  -4  -7   4        6.32        6.40      0.62 o 
  -3  -7   4        4.69        4.64      0.53 o 
  -2  -7   4       19.31       17.20      0.55 o 
  -1  -7   4      109.93      107.11      1.85 o 
   0  -7   4       27.73       28.36      0.59 o 
   1  -7   4        9.77        9.31      0.31 o 
   2  -7   4        0.04        0.08      0.21 o 
   3  -7   4        3.75        4.41      0.31 o 
   4  -7   4        0.11        0.03      0.24 o 
  -5  -6   4       19.21       20.53      0.70 o 
  -4  -6   4       23.39       19.78      0.67 o 
  -3  -6   4       15.07       11.65      0.63 o 
  -2  -6   4       60.14       54.17      1.05 o 
  -1  -6   4        3.79        3.28      0.19 o 
   0  -6   4      166.62      166.96      1.99 o 
   1  -6   4      136.93      139.82      1.73 o 
   2  -6   4        6.39        6.26      0.29 o 
   3  -6   4        0.22        0.03      0.18 o 
   4  -6   4       17.67       15.10      0.55 o 
  -5  -5   4        0.10        0.02      0.19 o 
  -4  -5   4       37.02       32.59      0.83 o 
  -3  -5   4       34.31       30.45      0.99 o 
  -2  -5   4       64.62       71.21      1.00 o 
  -1  -5   4       98.49      108.09      1.31 o 
   0  -5   4      264.50      261.16      2.95 o 
   1  -5   4       36.37       33.47      0.55 o 
   2  -5   4       94.17       93.39      1.22 o 
   3  -5   4        7.95        8.58      0.36 o 
   4  -5   4       10.02        9.91      0.43 o 
   5  -5   4        0.70        0.67      0.23 o 
  -6  -4   4        9.91       10.42      0.58 o 
  -5  -4   4       16.45       17.42      0.54 o 
  -4  -4   4        1.80        0.19      0.17 o 
  -3  -4   4       73.78       54.16      1.10 o 
  -2  -4   4        2.98        2.44      0.12 o 
  -1  -4   4        2.11        2.48      0.11 o 
   0  -4   4       57.72       65.56      1.21 o 
   1  -4   4        8.54        7.10      0.24 o 
   2  -4   4        0.27        0.57      0.11 o 
   3  -4   4       38.02       35.01      0.60 o 
   4  -4   4       50.16       49.45      0.91 o 
   5  -4   4        5.60        6.47      0.35 o 
  -6  -3   4        2.99        1.84      0.30 o 
  -5  -3   4        3.96        3.66      0.22 o 
  -4  -3   4       15.86       14.19      0.45 o 
  -3  -3   4       68.92       69.40      1.10 o 
  -2  -3   4       16.51       15.94      0.25 o 
  -1  -3   4        0.02        0.04      0.05 o 
   0  -3   4       37.81       35.71      0.46 o 
   1  -3   4      179.82      197.51      2.24 o 
   2  -3   4        2.79        4.32      0.16 o 
   3  -3   4        2.08        2.42      0.16 o 
   4  -3   4        0.21        0.13      0.12 o 
   5  -3   4        1.61        1.86      0.20 o 
   6  -3   4        3.28        3.17      0.30 o 
  -6  -2   4        8.66        8.60      0.43 o 
  -5  -2   4       17.21       14.95      0.43 o 
  -4  -2   4       16.94       16.69      0.29 o 
  -3  -2   4       29.81       32.26      0.53 o 
  -2  -2   4       78.62       91.90      1.16 o 
  -1  -2   4       74.66       79.37      0.81 o 
   0  -2   4       76.73       77.70      0.85 o 
   1  -2   4      199.27      203.64      2.21 o 
   2  -2   4      400.49      417.91      4.06 o 
   3  -2   4       71.12       67.56      0.85 o 
   4  -2   4        2.99        1.89      0.16 o 
   5  -2   4       66.92       65.82      1.00 o 
   6  -2   4        0.29        0.17      0.20 o 
  -6  -1   4        0.18        0.07      0.26 o 
  -5  -1   4       14.78       15.92      0.37 o 
  -4  -1   4       15.31       15.32      0.40 o 
  -3  -1   4      171.11      165.31      2.25 o 
  -2  -1   4      306.77      332.61      4.84 o 
  -1  -1   4       90.62       87.88      1.18 o 
   0  -1   4     1959.79     1860.55     18.70 o 
   1  -1   4      596.61      597.73      6.07 o 
   2  -1   4      262.51      274.06      2.69 o 
   3  -1   4       20.93       20.67      0.34 o 
   4  -1   4       30.84       31.84      0.52 o 
   5  -1   4        5.80        5.77      0.26 o 
   6  -1   4       10.48       11.29      0.39 o 
  -6   0   4        0.13        0.24      0.21 o 
  -5   0   4        6.00        6.07      0.27 o 
  -4   0   4       50.84       50.73      1.07 o 
  -3   0   4        2.28        1.58      0.26 o 
  -2   0   4        0.65        0.30      0.16 o 
  -1   0   4       93.23      100.55      1.48 o 
   0   0   4      280.13      293.08      2.33 o 
   1   0   4      276.81      275.27      2.65 o 
   2   0   4       15.84       15.65      0.26 o 
   3   0   4       18.68       19.30      0.40 o 
   4   0   4        0.86        1.55      0.13 o 
   5   0   4      130.49      134.22      1.84 o 
   6   0   4       25.84       25.63      0.56 o 
  -6   1   4        1.07        1.27      0.18 o 
  -5   1   4       13.52       13.81      0.42 o 
  -4   1   4       70.93       68.49      1.13 o 
  -3   1   4        1.90        1.32      0.11 o 
  -2   1   4      481.20      516.74      6.85 o 
  -1   1   4     1493.83     1545.60     15.08 o 
   0   1   4      365.31      370.43      3.22 o 
   1   1   4      394.99      411.15      3.53 o 
   2   1   4      285.62      306.84      2.97 o 
   3   1   4       40.87       48.35      0.63 o 
   4   1   4        9.03        8.55      0.23 o 
   5   1   4        0.13       -0.15      0.12 o 
   6   1   4       47.46       46.24      0.79 o 
  -6   2   4        2.68        2.70      0.24 o 
  -5   2   4        2.94        3.63      0.28 o 
  -4   2   4       43.95       43.96      0.70 o 
  -3   2   4        9.20       10.28      0.25 o 
  -2   2   4      434.95      481.15      5.10 o 
  -1   2   4      367.10      406.30      3.56 o 
   0   2   4       14.10       13.17      0.18 o 
   1   2   4      484.32      522.48      4.96 o 
   2   2   4      763.80      863.83      8.09 o 
   3   2   4        1.91        1.06      0.09 o 
   4   2   4       67.48       64.35      0.83 o 
   5   2   4      171.32      166.30      2.72 o 
   6   2   4       19.08       18.06      0.49 o 
  -6   3   4        4.82        4.39      0.38 o 
  -5   3   4       34.09       33.13      0.58 o 
  -4   3   4        0.00        0.13      0.10 o 
  -3   3   4        1.57        1.13      0.12 o 
  -2   3   4        4.32        4.55      0.12 o 
  -1   3   4      293.05      286.55      2.65 o 
   0   3   4       37.93       37.56      0.61 o 
   1   3   4        3.33        2.86      0.13 o 
   2   3   4        4.23        3.29      0.14 o 
   3   3   4       60.93       58.64      0.70 o 
   4   3   4       29.17       29.10      0.47 o 
   5   3   4        0.46        0.34      0.16 o 
   6   3   4        1.35        1.05      0.22 o 
  -5   4   4        1.83        1.42      0.18 o 
  -4   4   4        5.76        6.09      0.24 o 
  -3   4   4       43.33       46.60      0.70 o 
  -2   4   4        1.21        1.58      0.12 o 
  -1   4   4       13.23       10.62      0.21 o 
   0   4   4      473.25      497.97      4.78 o 
   1   4   4      114.37      111.54      1.24 o 
   2   4   4        9.75        8.98      0.20 o 
   3   4   4      508.27      488.70      4.73 o 
   4   4   4      408.08      402.77      4.85 o 
   5   4   4       37.93       39.53      0.79 o 
   6   4   4        0.18        0.44      0.24 o 
  -5   5   4        4.32        4.25      0.27 o 
  -4   5   4        3.79        3.69      0.23 o 
  -3   5   4       24.14       24.04      0.52 o 
  -2   5   4       28.33       27.88      0.49 o 
  -1   5   4        9.30       10.08      0.26 o 
   0   5   4       11.06        9.75      0.25 o 
   1   5   4       14.59       16.06      0.31 o 
   2   5   4       60.25       60.85      0.84 o 
   3   5   4      146.78      146.25      1.77 o 
   4   5   4       16.98       18.33      0.49 o 
   5   5   4        0.08       -0.03      0.24 o 
   6   5   4        0.00        0.16      0.28 o 
  -4   6   4       21.66       20.93      0.53 o 
  -3   6   4       11.62       12.67      0.47 o 
  -2   6   4       95.33       96.07      1.38 o 
  -1   6   4       42.15       44.66      0.80 o 
   0   6   4       22.14       25.12      0.46 o 
   1   6   4        0.59        0.53      0.11 o 
   2   6   4       75.16       69.66      1.05 o 
   3   6   4        4.09        3.88      0.29 o 
   4   6   4        0.04       -0.28      0.19 o 
   5   6   4        1.71        1.58      0.45 o 
  -4   7   4        0.37        0.18      0.23 o 
  -3   7   4        0.49        0.82      0.21 o 
  -2   7   4       32.52       33.15      0.74 o 
  -1   7   4        9.16        8.62      0.67 o 
   0   7   4        3.73        4.53      0.24 o 
   1   7   4       46.24       44.52      0.71 o 
   2   7   4       30.82       27.29      0.65 o 
   3   7   4       12.54       11.85      0.50 o 
   4   7   4       26.60       30.87      1.12 o 
   5   7   4        0.00       -0.22      0.29 o 
  -3   8   4       14.86       14.57      0.91 o 
  -2   8   4       21.46       21.48      0.71 o 
  -1   8   4        5.25        5.33      0.33 o 
   0   8   4        1.48        1.52      0.27 o 
   1   8   4        6.36        7.10      0.41 o 
   2   8   4        2.12        2.26      0.29 o 
   3   8   4       26.82       29.08      0.83 o 
   4   8   4        3.56        4.11      0.44 o 
  -2   9   4       11.14       11.49      0.56 o 
  -1   9   4        0.05       -0.10      0.27 o 
   0   9   4        2.75        2.52      0.33 o 
   1   9   4        0.85        0.73      0.41 o 
   2   9   4        3.79        6.31      0.68 o 
   3   9   4        1.62        2.07      0.33 o 
   0  10   4        7.72        7.22      0.75 o 
   1  10   4        2.11        2.48      0.57 o 
   2  10   4       27.22       29.64      1.40 o 
  -2  -9   5        1.15        1.03      0.32 o 
  -1  -9   5       15.80       15.70      0.71 o 
   0  -9   5       10.09       11.52      0.83 o 
   1  -9   5        0.01        0.02      0.36 o 
  -4  -8   5       58.67       66.33      1.96 o 
  -3  -8   5        0.04        0.03      0.26 o 
  -2  -8   5        0.74        1.30      0.29 o 
  -1  -8   5        0.48        0.67      0.23 o 
   0  -8   5       53.74       55.43      1.56 o 
   1  -8   5        0.72        0.99      0.31 o 
   2  -8   5        3.18        2.63      0.40 o 
   3  -8   5        0.00       -0.01      0.33 o 
  -4  -7   5        2.43        3.19      0.34 o 
  -3  -7   5        0.04        0.07      0.26 o 
  -2  -7   5        0.11       -0.13      0.18 o 
  -1  -7   5       14.04       13.32      0.50 o 
   0  -7   5       15.86       14.36      0.45 o 
   1  -7   5       76.43       76.33      1.20 o 
   2  -7   5       20.38       18.69      0.73 o 
   3  -7   5       18.61       20.67      0.81 o 
   4  -7   5        0.03        0.22      0.24 o 
  -5  -6   5       71.61       76.67      1.64 o 
  -4  -6   5        2.83        1.99      0.28 o 
  -3  -6   5       34.06       32.22      0.86 o 
  -2  -6   5      106.84       99.47      2.35 o 
  -1  -6   5       12.91       13.71      0.40 o 
   0  -6   5        4.82        5.13      0.32 o 
   1  -6   5        3.01        2.82      0.19 o 
   2  -6   5       15.08       15.95      0.45 o 
   3  -6   5        0.36        0.00      0.22 o 
   4  -6   5        0.68        0.90      0.25 o 
  -5  -5   5        2.09        1.79      0.25 o 
  -4  -5   5        1.25        1.04      0.24 o 
  -3  -5   5        9.80       10.94      0.43 o 
  -2  -5   5        1.04        2.23      0.22 o 
  -1  -5   5       82.65       80.67      1.12 o 
   0  -5   5       32.63       31.20      0.56 o 
   1  -5   5       13.78       12.84      0.33 o 
   2  -5   5       37.06       36.05      0.61 o 
   3  -5   5        3.11        3.23      0.26 o 
   4  -5   5        0.00        0.11      0.20 o 
   5  -5   5        6.14        5.49      0.39 o 
  -6  -4   5        0.01        0.24      0.28 o 
  -5  -4   5        5.60        4.86      0.29 o 
  -4  -4   5       37.91       32.15      0.75 o 
  -3  -4   5       13.77       12.25      0.41 o 
  -2  -4   5        0.12       -0.04      0.09 o 
  -1  -4   5       31.22       31.47      0.67 o 
   0  -4   5        1.88        3.01      0.16 o 
   1  -4   5      111.73      117.42      1.52 o 
   2  -4   5       47.95       42.78      0.66 o 
   3  -4   5        6.41        6.43      0.29 o 
   4  -4   5        2.84        3.42      0.28 o 
   5  -4   5       29.64       28.94      0.70 o 
  -6  -3   5        0.01       -0.27      0.33 o 
  -5  -3   5        4.16        4.01      0.29 o 
  -4  -3   5       22.19       16.56      0.37 o 
  -3  -3   5        0.09        0.36      0.09 o 
  -2  -3   5      295.45      312.95      3.00 o 
  -1  -3   5      139.03      166.47      1.88 o 
   0  -3   5      137.79      145.24      1.55 o 
   1  -3   5       43.91       40.99      0.63 o 
   2  -3   5      219.35      235.58      2.64 o 
   3  -3   5       27.77       28.30      0.48 o 
   4  -3   5        3.09        2.99      0.20 o 
   5  -3   5        0.83        0.62      0.19 o 
   6  -3   5        3.86        3.65      0.31 o 
  -6  -2   5        5.92        6.59      0.36 o 
  -5  -2   5        0.44        0.34      0.15 o 
  -4  -2   5        6.15        6.62      0.30 o 
  -3  -2   5        7.19        6.38      0.30 o 
  -2  -2   5      175.13      177.02      1.98 o 
  -1  -2   5       57.42       61.76      0.64 o 
   0  -2   5       26.64       30.86      0.43 o 
   1  -2   5      139.42      139.66      1.51 o 
   2  -2   5      319.50      320.40      3.33 o 
   3  -2   5       10.37       12.81      0.27 o 
   4  -2   5        6.98        7.24      0.26 o 
   5  -2   5       19.22       18.68      0.46 o 
   6  -2   5       22.75       23.12      0.63 o 
  -6  -1   5        2.95        2.52      0.24 o 
  -5  -1   5        1.87        1.69      0.25 o 
  -4  -1   5       31.31       31.79      0.64 o 
  -3  -1   5        1.95        0.91      0.36 o 
  -2  -1   5        8.27        5.44      0.18 o 
  -1  -1   5      151.26      151.15      1.99 o 
   0  -1   5       40.86       35.85      0.61 o 
   1  -1   5      593.96      621.40      6.31 o 
   2  -1   5       22.06       22.08      0.34 o 
   3  -1   5       63.73       68.40      0.90 o 
   4  -1   5        4.98        5.01      0.30 o 
   5  -1   5        3.46        3.67      0.23 o 
   6  -1   5       65.75       66.42      1.17 o 
  -6   0   5        0.01       -0.27      0.23 o 
  -5   0   5        1.47        0.86      0.22 o 
  -4   0   5      337.16      329.46      5.03 o 
  -3   0   5        8.43        9.81      0.52 o 
  -2   0   5       32.23       33.50      1.39 o 
  -1   0   5      121.61      146.38      1.63 o 
   0   0   5     1888.40     1843.60     17.41 o 
   1   0   5       45.45       49.80      0.56 o 
   2   0   5      129.74      130.14      1.41 o 
   3   0   5      360.90      374.44      3.84 o 
   4   0   5       11.03        9.04      0.26 o 
   5   0   5        0.14        0.24      0.16 o 
   6   0   5       32.25       34.30      0.72 o 
  -6   1   5        1.88        1.27      0.22 o 
  -5   1   5        0.53        0.39      0.17 o 
  -4   1   5        6.45        7.13      0.27 o 
  -3   1   5      126.67      121.07      2.46 o 
  -2   1   5       89.10       86.29      2.17 o 
  -1   1   5       24.53       28.15      0.37 o 
   0   1   5       13.35       15.96      0.24 o 
   1   1   5       46.56       47.79      0.51 o 
   2   1   5        6.29        4.33      0.14 o 
   3   1   5       42.92       43.31      0.55 o 
   4   1   5       21.06       23.06      0.42 o 
   5   1   5      114.65      113.48      1.39 o 
   6   1   5        4.17        4.62      0.32 o 
  -6   2   5       15.61       16.08      0.50 o 
  -5   2   5       61.00       62.93      1.11 o 
  -4   2   5       57.50       54.75      1.14 o 
  -3   2   5       68.30       69.66      0.89 o 
  -2   2   5      263.22      297.57      3.35 o 
  -1   2   5       11.25       10.39      0.16 o 
   0   2   5      183.46      194.80      2.33 o 
   1   2   5      541.72      597.48      5.99 o 
   2   2   5       21.98       27.70      0.43 o 
   3   2   5       13.79       13.72      0.30 o 
   4   2   5        4.81        3.33      0.17 o 
   5   2   5       53.47       53.95      1.05 o 
   6   2   5        0.14        0.28      0.22 o 
  -5   3   5        0.19        0.07      0.14 o 
  -4   3   5       43.85       41.60      0.70 o 
  -3   3   5       23.65       25.52      0.43 o 
  -2   3   5       17.83       19.76      0.28 o 
  -1   3   5       40.56       44.00      0.48 o 
   0   3   5       22.58       32.74      0.39 o 
   1   3   5     1124.47     1198.08     11.29 o 
   2   3   5       40.73       35.90      0.53 o 
   3   3   5        3.86        3.13      0.28 o 
   4   3   5       68.52       64.82      0.84 o 
   5   3   5       64.09       64.40      0.94 o 
   6   3   5        3.66        3.06      0.35 o 
  -5   4   5        2.80        3.18      0.21 o 
  -4   4   5       15.33       13.59      0.34 o 
  -3   4   5       38.79       39.50      0.62 o 
  -2   4   5       70.39       75.56      0.91 o 
  -1   4   5        8.61        9.48      0.20 o 
   0   4   5      121.61      129.99      1.34 o 
   1   4   5       28.59       29.73      0.57 o 
   2   4   5       25.78       27.16      0.41 o 
   3   4   5        8.26        8.17      0.23 o 
   4   4   5       11.98       12.12      0.32 o 
   5   4   5       20.00       21.39      0.71 o 
   6   4   5        1.21        0.93      0.30 o 
  -5   5   5        1.33        1.63      0.21 o 
  -4   5   5       15.56       14.89      0.41 o 
  -3   5   5       22.76       22.58      0.48 o 
  -2   5   5       18.27       17.42      0.46 o 
  -1   5   5      153.25      158.07      1.96 o 
   0   5   5       91.53       96.25      1.19 o 
   1   5   5       22.22       20.56      0.36 o 
   2   5   5       61.40       65.17      0.82 o 
   3   5   5      129.44      124.57      1.66 o 
   4   5   5       18.56       19.23      0.59 o 
   5   5   5       29.05       28.87      0.89 o 
   6   5   5        0.70        0.13      0.29 o 
  -4   6   5        3.85        3.73      0.29 o 
  -3   6   5        0.57        0.35      0.17 o 
  -2   6   5       38.06       38.73      0.70 o 
  -1   6   5       25.48       24.19      0.46 o 
   0   6   5        1.31        1.65      0.23 o 
   1   6   5       75.73       78.41      1.05 o 
   2   6   5        3.19        2.92      0.19 o 
   3   6   5        0.00        0.07      0.18 o 
   4   6   5        5.68        5.01      0.35 o 
   5   6   5        0.98        0.46      0.28 o 
  -4   7   5        5.16        5.44      0.35 o 
  -3   7   5        1.61        1.63      0.23 o 
  -2   7   5       25.30       24.46      0.62 o 
  -1   7   5        4.00        4.05      0.28 o 
   0   7   5        0.29        0.37      0.19 o 
   1   7   5        1.28        1.76      0.19 o 
   2   7   5       21.56       20.65      0.55 o 
   3   7   5        1.42        0.92      0.23 o 
   4   7   5        3.37        3.77      0.35 o 
   5   7   5        0.02       -0.41      0.27 o 
  -3   8   5        0.01        0.15      0.26 o 
  -2   8   5        1.69        1.75      0.30 o 
  -1   8   5        1.96        1.86      0.28 o 
   0   8   5        0.38        0.47      0.23 o 
   1   8   5        3.23        2.09      0.29 o 
   2   8   5        0.08       -0.21      0.23 o 
   3   8   5       15.46       19.57      0.68 o 
   4   8   5        0.16       -0.37      0.27 o 
  -2   9   5        0.41        0.62      0.28 o 
  -1   9   5       11.65       12.88      0.67 o 
   0   9   5        0.07        0.16      0.24 o 
   1   9   5        0.46        0.54      0.38 o 
   2   9   5        0.73        0.80      0.42 o 
   3   9   5        7.83       10.32      1.05 o 
   0  10   5        0.22       -0.16      0.56 o 
   1  10   5        3.37        3.59      0.64 o 
  -2  -9   6        3.01        3.74      0.42 o 
  -1  -9   6        8.72        8.11      0.64 o 
   0  -9   6        1.00        1.10      0.43 o 
   1  -9   6        4.62        4.85      0.63 o 
  -3  -8   6        0.10        0.32      0.26 o 
  -2  -8   6        2.95        2.28      0.33 o 
  -1  -8   6       21.30       21.42      0.78 o 
   0  -8   6       33.51       35.41      0.91 o 
   1  -8   6        6.04        5.30      0.47 o 
   2  -8   6        4.53        5.06      0.49 o 
   3  -8   6        0.55        0.96      0.37 o 
  -4  -7   6       24.46       26.41      0.84 o 
  -3  -7   6        1.71        1.26      0.26 o 
  -2  -7   6        0.37        0.36      0.22 o 
  -1  -7   6       27.76       28.40      0.74 o 
   0  -7   6        3.15        3.58      0.27 o 
   1  -7   6        2.00        2.56      0.25 o 
   2  -7   6        0.34        0.31      0.20 o 
   3  -7   6        0.01        0.13      0.22 o 
   4  -7   6        2.31        2.10      0.52 o 
  -5  -6   6        4.66        3.85      0.36 o 
  -4  -6   6        0.02       -0.28      0.19 o 
  -3  -6   6        8.37        7.55      0.85 o 
  -2  -6   6       18.42       17.28      0.60 o 
  -1  -6   6       34.08       34.63      0.78 o 
   0  -6   6       11.92       12.89      0.42 o 
   1  -6   6        4.88        5.22      0.24 o 
   2  -6   6        3.05        3.06      0.24 o 
   3  -6   6       66.25       67.91      1.26 o 
   4  -6   6        0.08        0.14      0.22 o 
  -5  -5   6        2.51        2.13      0.26 o 
  -4  -5   6       42.78       41.00      1.21 o 
  -3  -5   6        2.78        1.73      0.22 o 
  -2  -5   6       97.59       88.72      1.64 o 
  -1  -5   6       20.31       17.80      0.50 o 
   0  -5   6       32.95       31.31      0.63 o 
   1  -5   6        8.75        7.85      0.34 o 
   2  -5   6        0.56        0.46      0.14 o 
   3  -5   6       13.24       12.01      0.44 o 
   4  -5   6        7.55        9.25      0.45 o 
   5  -5   6        0.53        0.63      0.25 o 
  -5  -4   6        0.56        0.70      0.17 o 
  -4  -4   6        6.12        5.04      0.48 o 
  -3  -4   6        0.04        0.60      0.17 o 
  -2  -4   6       11.76       10.50      0.28 o 
  -1  -4   6      511.41      518.10      5.66 o 
   0  -4   6       78.73       73.79      0.94 o 
   1  -4   6        0.61        0.40      0.12 o 
   2  -4   6        0.01        0.10      0.12 o 
   3  -4   6        5.89        7.33      0.30 o 
   4  -4   6        0.05       -0.14      0.22 o 
   5  -4   6        8.20        7.41      0.38 o 
  -6  -3   6        1.12        1.45      0.23 o 
  -5  -3   6        0.22       -0.22      0.15 o 
  -4  -3   6       59.33       56.36      1.06 o 
  -3  -3   6       54.53       51.60      0.78 o 
  -2  -3   6       19.81       19.46      0.30 o 
  -1  -3   6       64.55       73.71      0.90 o 
   0  -3   6       72.17       67.40      0.86 o 
   1  -3   6       98.39       94.61      1.17 o 
   2  -3   6        1.29        1.65      0.14 o 
   3  -3   6       10.55       11.67      0.33 o 
   4  -3   6       46.94       46.05      0.84 o 
   5  -3   6        1.71        1.68      0.23 o 
   6  -3   6        0.60        0.46      0.24 o 
  -6  -2   6        0.61        0.81      0.34 o 
  -5  -2   6        0.56        0.48      0.15 o 
  -4  -2   6        0.02        0.05      0.12 o 
  -3  -2   6      153.72      157.32      2.08 o 
  -2  -2   6      257.12      241.88      2.87 o 
  -1  -2   6       85.45       99.65      1.00 o 
   0  -2   6      124.96      126.82      1.57 o 
   1  -2   6      698.80      752.80      7.64 o 
   2  -2   6       78.05       82.49      0.97 o 
   3  -2   6      147.60      140.69      1.59 o 
   4  -2   6       52.85       54.40      0.84 o 
   5  -2   6        7.83        7.53      0.34 o 
   6  -2   6        3.95        4.19      0.32 o 
  -6  -1   6        0.29        0.04      0.18 o 
  -5  -1   6        0.03        0.13      0.20 o 
  -4  -1   6        2.84        3.79      0.16 o 
  -3  -1   6      151.31      142.96      4.79 o 
  -2  -1   6        4.99        4.36      0.16 o 
  -1  -1   6      394.52      430.28      4.25 o 
   0  -1   6      298.30      329.96      3.58 o 
   1  -1   6      212.96      223.08      2.47 o 
   2  -1   6       36.77       41.53      0.59 o 
   3  -1   6      228.98      229.15      2.46 o 
   4  -1   6      133.71      129.50      1.64 o 
   5  -1   6        0.69        0.50      0.17 o 
   6  -1   6       19.27       21.38      0.60 o 
  -6   0   6        1.95        2.07      0.22 o 
  -5   0   6        1.40        1.37      0.19 o 
  -4   0   6       67.19       61.18      1.80 o 
  -3   0   6        6.39        5.78      0.43 o 
  -2   0   6       39.35       37.40      1.55 o 
  -1   0   6       18.71       19.69      0.32 o 
   0   0   6      141.97      152.24      1.59 o 
   1   0   6      329.59      312.79      9.01 o 
   2   0   6      135.27      143.48      1.65 o 
   3   0   6       21.50       21.70      0.41 o 
   4   0   6        5.47        5.73      0.22 o 
   5   0   6        0.48        0.86      0.18 o 
   6   0   6        3.97        4.24      0.44 o 
  -6   1   6        4.04        4.24      0.28 o 
  -5   1   6       46.46       45.75      1.03 o 
  -4   1   6      116.86      113.59      1.73 o 
  -3   1   6        1.44        2.21      0.26 o 
  -2   1   6       31.41       37.82      0.92 o 
  -1   1   6      483.49      525.31      6.26 o 
   0   1   6      403.40      416.17      4.02 o 
   1   1   6      256.81      281.46      2.88 o 
   2   1   6      550.48      560.94      6.02 o 
   3   1   6       44.95       52.96      0.69 o 
   4   1   6       13.39       11.34      0.30 o 
   5   1   6       43.49       41.00      0.75 o 
   6   1   6       37.01       37.80      1.15 o 
  -6   2   6        7.08        7.77      0.39 o 
  -5   2   6       17.54       16.53      0.46 o 
  -4   2   6       31.28       30.69      0.89 o 
  -3   2   6      123.57      125.95      1.51 o 
  -2   2   6       54.58       57.92      0.75 o 
  -1   2   6       38.10       38.34      0.46 o 
   0   2   6      100.02      100.02      1.11 o 
   1   2   6       37.92       52.90      0.64 o 
   2   2   6       34.32       35.74      0.53 o 
   3   2   6        1.05        0.55      0.11 o 
   4   2   6       93.41       89.73      1.11 o 
   5   2   6        0.73        0.46      0.18 o 
   6   2   6        0.02        0.05      0.19 o 
  -5   3   6       44.90       43.44      0.89 o 
  -4   3   6        0.40        0.36      0.12 o 
  -3   3   6        5.48        4.86      0.18 o 
  -2   3   6       44.93       49.49      0.63 o 
  -1   3   6       96.67       88.68      0.84 o 
   0   3   6        2.70        1.63      0.10 o 
   1   3   6       81.19       87.97      1.09 o 
   2   3   6       15.49       16.50      0.33 o 
   3   3   6        4.02        2.87      0.17 o 
   4   3   6        3.90        4.53      0.20 o 
   5   3   6       34.44       35.35      0.68 o 
   6   3   6       20.37       21.93      0.61 o 
  -5   4   6        0.40        0.19      0.17 o 
  -4   4   6        1.96        2.07      0.16 o 
  -3   4   6        3.80        3.39      0.18 o 
  -2   4   6        2.67        1.83      0.13 o 
  -1   4   6       35.71       34.61      0.46 o 
   0   4   6        0.02        0.21      0.10 o 
   1   4   6       48.50       53.01      0.66 o 
   2   4   6        0.72        0.45      0.12 o 
   3   4   6        0.04        0.34      0.11 o 
   4   4   6        6.68        6.80      0.27 o 
   5   4   6       10.18       10.85      0.61 o 
   6   4   6        1.20        0.72      0.31 o 
  -5   5   6        0.99        0.84      0.27 o 
  -4   5   6        4.72        4.77      0.25 o 
  -3   5   6        5.17        4.21      0.23 o 
  -2   5   6        0.35        0.02      0.12 o 
  -1   5   6      124.52      125.11      1.43 o 
   0   5   6       53.03       54.05      0.83 o 
   1   5   6        1.60        2.16      0.15 o 
   2   5   6      107.05      106.96      1.25 o 
   3   5   6        7.86        7.56      0.32 o 
   4   5   6       17.00       15.83      0.58 o 
   5   5   6        1.90        2.28      0.34 o 
   6   5   6        7.51        8.17      0.54 o 
  -4   6   6        0.99        0.41      0.21 o 
  -3   6   6        0.03        0.04      0.16 o 
  -2   6   6        0.48        0.29      0.16 o 
  -1   6   6      117.88      118.95      1.50 o 
   0   6   6        0.80        0.99      0.16 o 
   1   6   6       39.13       33.44      0.57 o 
   2   6   6       49.83       46.62      0.73 o 
   3   6   6        2.66        1.95      0.23 o 
   4   6   6       18.34       17.93      0.65 o 
   5   6   6       20.06       21.42      0.80 o 
  -3   7   6       13.51       13.33      0.56 o 
  -2   7   6        0.61        0.72      0.22 o 
  -1   7   6        7.95        7.12      0.39 o 
   0   7   6        0.26        0.11      0.19 o 
   1   7   6       36.74       31.88      0.80 o 
   2   7   6        9.87       11.54      0.36 o 
   3   7   6        6.13        6.47      0.39 o 
   4   7   6       12.24       14.14      0.58 o 
   5   7   6        4.04        4.06      0.46 o 
  -3   8   6        1.25        1.10      0.30 o 
  -2   8   6        0.17        0.30      0.32 o 
  -1   8   6        0.24        0.10      0.29 o 
   0   8   6        9.73       10.89      0.78 o 
   1   8   6        0.37       -0.13      0.20 o 
   2   8   6       14.20       14.13      0.87 o 
   3   8   6        2.35        3.56      0.35 o 
   4   8   6        0.57        0.66      0.29 o 
  -2   9   6        0.08        0.09      0.27 o 
  -1   9   6        2.50        2.22      0.39 o 
   0   9   6        8.44        7.78      0.47 o 
   1   9   6        0.27        0.58      0.26 o 
   2   9   6        0.51        1.01      0.69 o 
   3   9   6       17.43       19.22      1.11 o 
  -1  -9   7        0.07        0.01      0.28 o 
   0  -9   7        0.00        0.22      0.38 o 
   1  -9   7        4.79        6.28      0.79 o 
  -3  -8   7        1.02        1.01      0.31 o 
  -2  -8   7        0.11        0.10      0.25 o 
  -1  -8   7        0.47        0.45      0.27 o 
   0  -8   7        1.03        0.93      0.29 o 
   1  -8   7       25.08       24.43      1.24 o 
   2  -8   7        5.61        5.43      0.52 o 
  -4  -7   7       13.03       14.33      0.81 o 
  -3  -7   7        0.49        0.10      0.24 o 
  -2  -7   7        1.42        1.14      0.27 o 
  -1  -7   7       76.52       74.84      1.64 o 
   0  -7   7       17.84       18.33      0.54 o 
   1  -7   7       36.48       37.56      1.19 o 
   2  -7   7        5.02        5.35      0.47 o 
   3  -7   7        1.38        1.94      0.39 o 
  -4  -6   7        2.84        3.64      0.33 o 
  -3  -6   7        3.88        4.63      0.34 o 
  -2  -6   7       19.71       17.88      0.62 o 
  -1  -6   7       14.56       14.39      0.49 o 
   0  -6   7       37.20       35.53      0.82 o 
   1  -6   7       43.01       41.56      0.77 o 
   2  -6   7        3.49        4.24      0.27 o 
   3  -6   7        1.02        1.23      0.24 o 
   4  -6   7        0.24        0.32      0.27 o 
  -5  -5   7        1.07        1.03      0.23 o 
  -4  -5   7        0.26        0.53      0.20 o 
  -3  -5   7       59.46       53.61      1.00 o 
  -2  -5   7        1.80        1.87      0.20 o 
  -1  -5   7      183.66      172.15      2.66 o 
   0  -5   7       57.53       54.80      0.94 o 
   1  -5   7        1.72        1.60      0.17 o 
   2  -5   7       90.89       92.51      1.33 o 
   3  -5   7       43.81       48.21      0.97 o 
   4  -5   7        0.35        0.32      0.21 o 
   5  -5   7        2.86        3.17      0.38 o 
  -5  -4   7        0.17        0.05      0.23 o 
  -4  -4   7        0.01        0.17      0.15 o 
  -3  -4   7      142.20      130.47      2.32 o 
  -2  -4   7        9.68        8.86      0.32 o 
  -1  -4   7       34.75       35.52      0.54 o 
   0  -4   7       89.21       84.63      1.75 o 
   1  -4   7       20.09       19.39      0.42 o 
   2  -4   7        6.98        6.46      0.28 o 
   3  -4   7       31.58       31.91      0.65 o 
   4  -4   7        0.01       -0.06      0.18 o 
   5  -4   7        4.58        3.88      0.41 o 
  -5  -3   7       18.25       21.55      0.79 o 
  -4  -3   7        1.13        1.04      0.19 o 
  -3  -3   7       84.13       81.28      1.28 o 
  -2  -3   7      154.42      148.55      2.00 o 
  -1  -3   7      271.81      271.23      3.01 o 
   0  -3   7       25.77       24.89      0.41 o 
   1  -3   7        5.78        9.23      0.24 o 
   2  -3   7       10.42       12.03      0.33 o 
   3  -3   7      105.97      104.60      1.35 o 
   4  -3   7       15.68       15.68      0.45 o 
   5  -3   7       29.02       28.74      0.69 o 
   6  -3   7        0.37        0.13      0.29 o 
  -6  -2   7        0.09       -0.10      0.20 o 
  -5  -2   7       11.37       10.72      0.62 o 
  -4  -2   7       15.72       13.74      0.51 o 
  -3  -2   7       49.61       47.89      0.91 o 
  -2  -2   7       10.21        8.11      0.16 o 
  -1  -2   7       78.65       70.69      0.74 o 
   0  -2   7       50.40       52.46      0.89 o 
   1  -2   7       26.77       28.88      0.48 o 
   2  -2   7       71.73       67.64      0.96 o 
   3  -2   7        0.21        0.23      0.12 o 
   4  -2   7      109.68      108.45      1.57 o 
   5  -2   7        9.17        9.87      0.39 o 
   6  -2   7        0.04       -0.15      0.20 o 
  -6  -1   7        5.63        6.01      0.31 o 
  -5  -1   7        1.01        1.17      0.22 o 
  -4  -1   7        7.33        6.46      0.78 o 
  -2  -1   7       60.29       54.96      0.78 o 
  -1  -1   7       33.36       30.44      0.40 o 
   0  -1   7        0.31        0.40      0.11 o 
   2  -1   7      317.39      301.99      3.38 o 
   3  -1   7       77.28       76.96      0.95 o 
   4  -1   7        0.68        0.32      0.15 o 
   5  -1   7       44.56       44.60      0.86 o 
   6  -1   7        0.32        0.24      0.20 o 
  -6   0   7        2.37        2.46      0.20 o 
  -5   0   7       14.19       14.52      0.53 o 
  -4   0   7       20.70       20.47      0.94 o 
  -3   0   7       88.19       77.84      2.94 o 
  -1   0   7      103.16      112.09      1.41 o 
   0   0   7       66.94       58.81      0.68 o 
   1   0   7        0.02        0.40      0.08 o 
   2   0   7      352.15      365.60      4.01 o 
   3   0   7       11.20       10.82      0.39 o 
   4   0   7        8.89        8.87      0.28 o 
   5   0   7        4.41        3.71      0.29 o 
   6   0   7        9.95       10.84      0.43 o 
  -6   1   7        5.81        6.33      0.33 o 
  -5   1   7       35.66       35.59      0.87 o 
  -4   1   7      111.69      116.55      2.52 o 
  -3   1   7        3.19        3.13      0.34 o 
  -2   1   7        7.20        9.02      0.21 o 
  -1   1   7      154.85      171.41      1.92 o 
   0   1   7      109.34       94.40      1.00 o 
   1   1   7        2.41        1.40      0.09 o 
   2   1   7       97.41       98.88      1.19 o 
   3   1   7        7.05        8.40      0.25 o 
   4   1   7       20.93       19.13      0.41 o 
   5   1   7        1.02        0.87      0.17 o 
   6   1   7        2.19        2.85      0.27 o 
  -5   2   7      150.15      154.42      3.23 o 
  -4   2   7       35.08       34.50      0.82 o 
  -3   2   7        9.02        8.54      0.27 o 
  -2   2   7        0.88        0.74      0.08 o 
  -1   2   7       35.33       42.45      0.51 o 
   0   2   7      167.29      178.04      1.79 o 
   1   2   7       11.37        8.22      0.20 o 
   2   2   7      192.76      190.75      2.34 o 
   3   2   7        3.63        3.50      0.16 o 
   4   2   7        8.47        8.45      0.42 o 
   5   2   7        5.47        5.69      0.31 o 
   6   2   7        6.67        7.40      0.39 o 
  -5   3   7        0.06        0.27      0.18 o 
  -4   3   7       10.08        9.52      0.33 o 
  -3   3   7       33.29       29.59      0.52 o 
  -2   3   7       24.01       26.31      0.39 o 
  -1   3   7       52.49       53.76      0.64 o 
   0   3   7       88.06       88.58      1.03 o 
   1   3   7      119.25      120.77      1.34 o 
   2   3   7        5.87        6.50      0.23 o 
   3   3   7        1.21        1.30      0.16 o 
   4   3   7       10.34        9.66      0.44 o 
   5   3   7       25.64       24.72      0.56 o 
   6   3   7       11.36       12.37      0.52 o 
  -5   4   7        0.01       -0.04      0.17 o 
  -4   4   7        1.50        1.31      0.15 o 
  -3   4   7        9.50       11.64      0.26 o 
  -2   4   7        0.22        0.23      0.10 o 
  -1   4   7       70.22       65.25      0.96 o 
   0   4   7        6.95        7.64      0.26 o 
   1   4   7       43.33       43.72      0.59 o 
   2   4   7       17.24       18.63      0.39 o 
   3   4   7       18.63       14.32      0.34 o 
   4   4   7       28.62       27.13      0.62 o 
   5   4   7       10.13       11.05      0.61 o 
   6   4   7        2.66        2.16      0.36 o 
  -4   5   7        1.81        2.33      0.30 o 
  -3   5   7        0.00       -0.10      0.14 o 
  -2   5   7       17.87       18.23      0.42 o 
  -1   5   7      155.07      149.01      2.10 o 
   0   5   7      143.33      137.98      1.81 o 
   1   5   7       19.25       18.32      0.45 o 
   2   5   7       35.40       28.35      0.52 o 
   3   5   7       86.84       78.73      1.17 o 
   4   5   7       11.00       11.70      0.49 o 
   5   5   7        0.79        0.57      0.36 o 
   6   5   7        3.17        2.97      0.90 o 
  -4   6   7        1.18        1.47      0.22 o 
  -3   6   7        0.69        0.50      0.18 o 
  -2   6   7        1.89        1.67      0.20 o 
  -1   6   7        1.32        1.43      0.23 o 
   0   6   7       69.39       63.51      1.31 o 
   1   6   7       18.12       18.51      0.45 o 
   2   6   7        0.56        0.23      0.17 o 
   3   6   7        4.38        4.17      0.29 o 
   4   6   7        1.60        1.64      0.29 o 
   5   6   7       13.64       13.51      0.67 o 
  -3   7   7       26.86       28.21      0.96 o 
  -2   7   7        1.78        1.83      0.25 o 
  -1   7   7        3.96        3.77      0.64 o 
   0   7   7       59.70       56.00      1.04 o 
   1   7   7       55.35       51.49      0.99 o 
   2   7   7        2.50        2.18      0.22 o 
   3   7   7        0.95        0.63      0.23 o 
   4   7   7       39.52       45.85      1.10 o 
   5   7   7        2.74        2.91      0.42 o 
  -2   8   7        5.48        5.63      0.42 o 
  -1   8   7       10.27       11.13      0.59 o 
   0   8   7        2.85        2.66      0.28 o 
   1   8   7        0.02       -0.23      0.19 o 
   2   8   7       13.86       13.48      0.86 o 
   3   8   7        2.04        3.01      0.54 o 
   4   8   7       17.50       19.37      0.72 o 
  -1   9   7        1.31        2.51      0.59 o 
   0   9   7       24.45       25.66      0.95 o 
   1   9   7       10.99       11.45      0.56 o 
   2   9   7        3.84        3.97      0.75 o 
   3   9   7       13.90       13.78      0.99 o 
  -3  -8   8       13.28       14.29      0.66 o 
  -2  -8   8        3.06        3.99      0.39 o 
  -1  -8   8        1.13        1.56      0.32 o 
   0  -8   8        8.34        9.25      0.48 o 
   1  -8   8        7.67        8.70      0.72 o 
   2  -8   8        0.67        1.35      0.40 o 
  -3  -7   8        1.28        1.55      0.33 o 
  -2  -7   8       15.95       17.10      0.66 o 
  -1  -7   8        3.25        3.40      0.35 o 
   0  -7   8      136.27      132.18      2.30 o 
   1  -7   8       79.33       80.81      1.42 o 
   2  -7   8        1.06        1.54      0.42 o 
   3  -7   8        0.23       -0.02      0.30 o 
  -4  -6   8        4.38        4.86      0.51 o 
  -3  -6   8       21.32       19.90      0.79 o 
  -2  -6   8       20.66       19.33      0.65 o 
  -1  -6   8        7.55        6.66      0.40 o 
   0  -6   8      158.48      158.93      2.77 o 
   1  -6   8        9.97       10.04      0.44 o 
   2  -6   8        0.42        0.48      0.20 o 
   3  -6   8        3.38        2.54      0.31 o 
   4  -6   8        1.82        1.52      0.29 o 
  -5  -5   8        0.16        0.54      0.45 o 
  -4  -5   8        8.59        9.98      0.44 o 
  -3  -5   8        1.17        0.65      0.18 o 
  -2  -5   8       22.15       20.70      0.63 o 
  -1  -5   8       75.06       69.56      1.25 o 
   0  -5   8      215.13      204.99      3.15 o 
   1  -5   8        8.44        8.43      0.38 o 
   2  -5   8        5.72        4.97      0.26 o 
   3  -5   8        0.58        0.60      0.20 o 
   4  -5   8       19.24       19.39      0.71 o 
   5  -5   8        1.63        1.37      0.34 o 
  -5  -4   8        2.09        2.20      0.31 o 
  -4  -4   8        2.66        2.16      0.21 o 
  -3  -4   8        7.15        6.03      0.30 o 
  -2  -4   8      567.25      551.83      7.98 o 
  -1  -4   8      167.17      153.29      2.11 o 
   0  -4   8       12.23       12.04      0.42 o 
   1  -4   8        0.04        0.52      0.13 o 
   2  -4   8       41.06       47.82      0.79 o 
   3  -4   8        4.73        4.24      0.26 o 
   4  -4   8        0.69        0.39      0.22 o 
   5  -4   8       25.80       26.77      0.77 o 
  -5  -3   8       19.58       21.55      0.68 o 
  -4  -3   8       11.80       11.79      0.45 o 
  -3  -3   8        9.79       10.95      0.32 o 
  -2  -3   8        0.08        0.23      0.11 o 
  -1  -3   8       75.82       73.30      0.90 o 
   0  -3   8       84.44       86.90      1.18 o 
   1  -3   8        0.06       -0.07      0.08 o 
   2  -3   8      197.09      187.01      2.35 o 
   3  -3   8       10.69       12.26      0.36 o 
   4  -3   8       22.76       23.19      0.57 o 
   5  -3   8        6.86        6.60      0.39 o 
  -5  -2   8       13.12       14.38      0.72 o 
  -4  -2   8       13.78       14.69      0.80 o 
  -3  -2   8        1.77        1.60      0.16 o 
  -2  -2   8      301.67      292.78      3.34 o 
  -1  -2   8       92.01       90.67      1.00 o 
   0  -2   8       25.11       30.23      0.49 o 
   1  -2   8        0.18        1.04      0.12 o 
   2  -2   8      110.86      112.64      1.49 o 
   3  -2   8       20.90       21.54      0.44 o 
   4  -2   8       54.96       53.49      0.93 o 
   5  -2   8        2.33        2.58      0.28 o 
   6  -2   8        4.47        4.90      0.35 o 
  -5  -1   8        0.15        0.03      0.18 o 
  -3  -1   8       60.31       59.29      1.57 o 
  -2  -1   8       28.88       28.48      0.46 o 
  -1  -1   8       28.31       32.75      0.53 o 
   0  -1   8       76.11       78.09      1.03 o 
   1  -1   8        5.65        6.09      0.19 o 
   2  -1   8       49.08       49.68      0.70 o 
   3  -1   8      313.51      311.55      3.54 o 
   4  -1   8       23.87       23.67      0.58 o 
   5  -1   8       13.08       12.12      0.46 o 
   6  -1   8        7.64        8.13      0.43 o 
  -5   0   8        2.91        3.39      0.51 o 
  -4   0   8      156.96      141.77      3.67 o 
  -3   0   8      243.15      235.78      8.17 o 
  -2   0   8      144.96      140.22      2.21 o 
  -1   0   8       88.38       87.49      0.90 o 
   0   0   8      135.12      156.01      1.56 o 
   1   0   8        6.93        9.28      0.21 o 
   2   0   8        0.04        0.16      0.11 o 
   3   0   8       40.66       38.36      0.58 o 
   4   0   8        0.10       -0.12      0.13 o 
   5   0   8        0.04       -0.02      0.17 o 
   6   0   8        6.73        7.27      0.34 o 
  -5   1   8        0.37        0.62      0.18 o 
  -4   1   8       28.81       27.29      1.29 o 
  -3   1   8        0.00        0.01      0.24 o 
  -2   1   8       27.57       27.61      0.43 o 
  -1   1   8       11.64       12.89      0.21 o 
   0   1   8        1.17        1.11      0.09 o 
   1   1   8       37.98       43.73      0.56 o 
   2   1   8      172.95      169.00      1.93 o 
   3   1   8        5.71        5.41      0.24 o 
   4   1   8        0.05        0.04      0.14 o 
   5   1   8        0.45        0.54      0.17 o 
   6   1   8        2.95        3.06      0.28 o 
  -5   2   8       59.71       61.06      1.31 o 
  -4   2   8        0.23        0.18      0.16 o 
  -3   2   8        3.54        4.99      0.23 o 
  -2   2   8        7.80        5.88      0.19 o 
  -1   2   8        7.66        9.49      0.19 o 
   0   2   8       54.99       45.07      0.54 o 
   1   2   8      128.01      127.76      1.40 o 
   2   2   8       65.43       62.82      0.99 o 
   3   2   8       10.53       11.15      0.30 o 
   4   2   8        0.12        0.11      0.14 o 
   5   2   8        0.12        0.18      0.17 o 
   6   2   8        1.52        1.19      0.25 o 
  -5   3   8        8.48        8.78      0.37 o 
  -4   3   8        2.07        2.47      0.30 o 
  -3   3   8        2.07        2.57      0.15 o 
  -2   3   8       30.45       25.53      0.46 o 
  -1   3   8        0.73        0.52      0.09 o 
   0   3   8      316.23      308.32      3.21 o 
   1   3   8       12.74       12.11      0.32 o 
   2   3   8       48.18       46.20      0.82 o 
   3   3   8      123.31      116.36      1.57 o 
   4   3   8       81.53       70.35      1.38 o 
   5   3   8        1.22        1.32      0.19 o 
   6   3   8        7.88        8.02      0.41 o 
  -5   4   8        6.30        6.79      0.33 o 
  -4   4   8        1.92        1.57      0.21 o 
  -3   4   8        5.38        6.08      0.20 o 
  -2   4   8        4.32        2.88      0.16 o 
  -1   4   8        0.82        1.01      0.13 o 
   0   4   8      215.54      205.43      2.37 o 
   1   4   8        4.35        4.22      0.19 o 
   2   4   8        4.43        2.82      0.18 o 
   3   4   8       15.66       11.75      0.36 o 
   4   4   8       24.43       22.07      0.71 o 
   5   4   8       21.79       22.74      0.68 o 
   6   4   8        5.28        5.47      0.54 o 
  -4   5   8        0.63        0.66      0.17 o 
  -3   5   8        0.00        0.05      0.14 o 
  -2   5   8        3.70        2.73      0.20 o 
  -1   5   8       24.60       26.53      0.63 o 
   0   5   8       43.02       40.69      0.77 o 
   1   5   8       67.77       63.35      0.98 o 
   2   5   8       30.73       25.08      0.49 o 
   3   5   8       17.86       16.38      0.44 o 
   4   5   8        0.40       -0.13      0.19 o 
   5   5   8        2.40        1.78      0.34 o 
  -4   6   8        0.51        0.44      0.22 o 
  -3   6   8        0.06       -0.15      0.16 o 
  -2   6   8       47.35       48.75      0.84 o 
  -1   6   8        2.73        3.28      0.34 o 
   0   6   8        3.71        4.48      0.27 o 
   1   6   8      108.95       98.60      1.59 o 
   2   6   8       99.16       88.31      1.20 o 
   3   6   8        2.98        2.88      0.26 o 
   4   6   8       14.77       16.15      0.60 o 
   5   6   8       29.43       34.00      1.07 o 
  -3   7   8       10.67       12.13      0.48 o 
  -2   7   8       15.14       14.38      0.92 o 
  -1   7   8       24.92       25.39      0.72 o 
   0   7   8       18.62       19.21      0.56 o 
   1   7   8        1.51        1.26      0.22 o 
   2   7   8        1.36        1.20      0.22 o 
   3   7   8        3.23        2.99      0.39 o 
   4   7   8        1.02        1.09      0.30 o 
   5   7   8        9.32       10.28      0.64 o 
  -2   8   8        5.11        4.67      0.45 o 
  -1   8   8        6.91        6.98      0.43 o 
   0   8   8        0.37        0.19      0.23 o 
   1   8   8        6.49        5.12      0.34 o 
   2   8   8        1.30        1.23      0.35 o 
   3   8   8        4.98        5.79      0.67 o 
   4   8   8        8.73       11.04      0.92 o 
  -1   9   8        1.47        1.54      0.31 o 
   0   9   8        3.74        4.51      0.49 o 
   1   9   8        0.04       -0.15      0.25 o 
   2   9   8        2.92        1.82      1.11 o 
   3   9   8        1.24        1.66      0.60 o 
  -2  -8   9       13.10       14.77      0.67 o 
  -1  -8   9        0.03        0.33      0.26 o 
   0  -8   9       22.64       24.90      0.90 o 
   1  -8   9       95.61       91.59      2.60 o 
   2  -8   9       81.44       82.99      2.48 o 
  -3  -7   9        9.46       10.06      0.52 o 
  -2  -7   9        4.14        4.60      0.39 o 
  -1  -7   9        1.89        1.95      0.48 o 
   0  -7   9        2.12        2.78      0.31 o 
   1  -7   9        2.54        3.21      0.31 o 
   2  -7   9        0.01       -0.37      0.26 o 
   3  -7   9        7.18        7.53      0.60 o 
  -4  -6   9       15.44       17.71      0.82 o 
  -3  -6   9       17.28       18.78      0.65 o 
  -2  -6   9        1.12        0.43      0.21 o 
  -1  -6   9       49.61       49.11      1.80 o 
   0  -6   9      155.93      155.20      2.54 o 
   1  -6   9        4.72        3.63      0.32 o 
   2  -6   9        2.09        2.52      0.32 o 
   3  -6   9        9.25        9.31      0.61 o 
   4  -6   9       10.87        9.80      1.40 o 
  -4  -5   9        1.01        1.22      0.23 o 
  -3  -5   9        0.92        0.62      0.22 o 
  -2  -5   9       28.66       26.30      0.73 o 
  -1  -5   9      130.22      130.92      2.45 o 
   0  -5   9        4.76        3.83      0.30 o 
   1  -5   9        2.28        1.79      0.36 o 
   2  -5   9        0.11        0.16      0.16 o 
   3  -5   9        0.00       -0.15      0.18 o 
   4  -5   9        1.84        1.60      0.28 o 
  -5  -4   9        9.60       10.41      0.53 o 
  -4  -4   9       90.65       97.05      1.77 o 
  -3  -4   9       12.57       12.46      0.48 o 
  -2  -4   9        6.57        6.57      0.31 o 
  -1  -4   9       41.14       40.55      0.80 o 
   0  -4   9      168.01      173.32      2.68 o 
   1  -4   9       48.42       43.10      0.85 o 
   2  -4   9        2.24        2.18      0.19 o 
   3  -4   9       20.82       19.07      0.68 o 
   4  -4   9       22.96       22.28      0.65 o 
   5  -4   9        1.71        1.51      0.39 o 
  -5  -3   9        8.10        8.08      0.71 o 
  -4  -3   9        7.68        8.35      0.39 o 
  -3  -3   9      126.71      126.00      2.37 o 
  -2  -3   9       62.91       58.36      0.94 o 
  -1  -3   9        2.57        2.25      0.15 o 
   0  -3   9       17.06       12.53      0.33 o 
   1  -3   9        0.06        0.11      0.10 o 
   2  -3   9        0.92        0.69      0.14 o 
   3  -3   9       18.24       17.79      0.46 o 
   4  -3   9        0.07       -0.24      0.16 o 
   5  -3   9        5.47        4.64      0.40 o 
  -5  -2   9        0.66        0.91      0.27 o 
  -4  -2   9       13.28       12.93      0.52 o 
  -3  -2   9        5.00        5.19      0.48 o 
  -2  -2   9      469.22      461.66      5.32 o 
  -1  -2   9        5.87        6.38      0.19 o 
   0  -2   9       11.71       14.07      0.27 o 
   1  -2   9       53.74       53.11      0.89 o 
   2  -2   9       54.99       61.28      0.92 o 
   3  -2   9       87.81       84.49      1.14 o 
   4  -2   9        1.97        2.24      0.23 o 
   5  -2   9        1.92        1.44      0.26 o 
  -5  -1   9        1.15        2.81      0.39 o 
  -4  -1   9        0.05        0.13      0.33 o 
  -3  -1   9       54.64       54.39      1.07 o 
  -2  -1   9      234.69      231.45      3.35 o 
  -1  -1   9        2.36        2.68      0.10 o 
   0  -1   9        0.64        0.62      0.09 o 
   1  -1   9       76.75       66.46      0.71 o 
   2  -1   9        1.15        1.31      0.15 o 
   3  -1   9        7.30        6.42      0.24 o 
   4  -1   9       32.23       32.06      0.71 o 
   5  -1   9        3.59        3.03      0.29 o 
   6  -1   9        5.32        7.14      0.39 o 
  -5   0   9        7.75        8.91      1.01 o 
  -4   0   9        3.06        4.30      0.67 o 
  -3   0   9        5.08        5.59      0.44 o 
  -2   0   9        8.06        7.55      0.18 o 
  -1   0   9        6.07        5.88      0.15 o 
   0   0   9      131.35      134.97      1.38 o 
   1   0   9        0.66        0.69      0.09 o 
   2   0   9        2.54        3.02      0.19 o 
   3   0   9        7.11        6.12      0.22 o 
   4   0   9       53.80       51.06      0.88 o 
   5   0   9       47.03       49.19      0.93 o 
   6   0   9        4.72        5.57      0.56 o 
  -5   1   9        0.09       -0.29      0.50 o 
  -4   1   9       77.42       77.25      2.30 o 
  -3   1   9       12.85       12.10      0.34 o 
  -2   1   9        1.24        2.14      0.10 o 
  -1   1   9        1.28        0.87      0.09 o 
   0   1   9      178.99      188.37      1.89 o 
   1   1   9       55.96       54.07      0.64 o 
   2   1   9       95.01       89.18      1.22 o 
   3   1   9       87.54       85.11      1.21 o 
   4   1   9        0.01        0.11      0.20 o 
   5   1   9        0.47       -0.07      0.16 o 
   6   1   9        1.64        1.81      0.28 o 
  -5   2   9        2.57        2.29      0.44 o 
  -4   2   9        2.31        2.95      0.26 o 
  -3   2   9        0.34        0.49      0.14 o 
  -2   2   9       10.49        7.60      0.23 o 
  -1   2   9       49.09       51.59      0.55 o 
   0   2   9       39.88       37.96      0.48 o 
   1   2   9      205.36      200.52      1.92 o 
   2   2   9       66.64       64.35      1.06 o 
   3   2   9       13.05       13.60      0.37 o 
   4   2   9       31.89       28.42      0.71 o 
   5   2   9       22.18       19.99      0.49 o 
   6   2   9        5.29        6.16      0.35 o 
  -5   3   9        4.52        5.09      0.32 o 
  -4   3   9        0.23        0.03      0.15 o 
  -3   3   9        0.68        0.50      0.11 o 
  -2   3   9       13.51       16.07      0.44 o 
  -1   3   9        0.33        0.34      0.09 o 
   0   3   9       26.53       27.52      0.52 o 
   1   3   9        0.06        0.08      0.10 o 
   2   3   9        6.02        4.61      0.22 o 
   3   3   9        2.41        2.76      0.20 o 
   4   3   9        2.92        2.65      0.28 o 
   5   3   9        7.49        6.32      0.36 o 
   6   3   9        1.05        1.28      0.30 o 
  -4   4   9       11.43       11.86      0.31 o 
  -3   4   9        0.73        0.33      0.14 o 
  -2   4   9       12.17       12.25      0.32 o 
  -1   4   9      170.70      168.05      2.12 o 
   0   4   9      315.55      304.10      3.41 o 
   1   4   9       26.78       28.78      0.56 o 
   2   4   9       35.74       27.46      0.51 o 
   3   4   9       35.62       27.50      0.57 o 
   4   4   9       19.48       18.12      0.51 o 
   5   4   9       33.83       33.41      1.11 o 
   6   4   9        8.83       10.07      0.98 o 
  -4   5   9        6.20        6.42      0.33 o 
  -3   5   9        2.51        2.88      0.24 o 
  -2   5   9       22.43       21.07      0.55 o 
  -1   5   9       10.88       10.21      0.36 o 
   0   5   9        0.04        0.24      0.15 o 
   1   5   9        0.43        0.93      0.16 o 
   2   5   9       20.84       15.32      0.38 o 
   3   5   9        0.43        0.09      0.15 o 
   4   5   9        0.61        0.76      0.24 o 
   5   5   9       17.48       19.33      1.02 o 
  -4   6   9        2.97        3.70      0.28 o 
  -3   6   9        1.46        1.53      0.22 o 
  -2   6   9       76.33       79.32      1.45 o 
  -1   6   9       57.68       59.74      1.06 o 
   0   6   9       30.50       30.32      0.69 o 
   1   6   9        7.48        5.45      0.31 o 
   2   6   9       23.15       18.83      0.50 o 
   3   6   9        8.05        7.66      0.37 o 
   4   6   9        7.84        8.05      0.53 o 
   5   6   9        6.14        7.03      0.53 o 
  -3   7   9        8.13        8.48      0.45 o 
  -2   7   9       39.96       42.62      1.26 o 
  -1   7   9        7.04        6.32      0.39 o 
   0   7   9       52.13       52.38      1.14 o 
   1   7   9        3.98        2.62      0.27 o 
   2   7   9        1.10        0.92      0.22 o 
   3   7   9       35.10       34.36      1.37 o 
   4   7   9       11.39       14.94      2.04 o 
  -2   8   9        2.11        2.00      0.37 o 
  -1   8   9       11.12       11.40      0.84 o 
   0   8   9        1.85        2.09      0.31 o 
   1   8   9       14.83       16.02      0.57 o 
   2   8   9        1.63        1.91      0.39 o 
   3   8   9        0.12        0.28      0.40 o 
   4   8   9        1.86        2.81      0.76 o 
   0   9   9        5.53        4.14      0.40 o 
   1   9   9        0.78        0.79      0.34 o 
   2   9   9        0.82        0.37      0.53 o 
  -1  -8  10       10.85       10.17      0.58 o 
   0  -8  10        0.51        0.70      0.31 o 
   1  -8  10       33.25       33.94      1.42 o 
  -3  -7  10       28.81       33.06      0.98 o 
  -2  -7  10       17.80       18.65      0.72 o 
  -1  -7  10        1.02        1.27      0.29 o 
   0  -7  10       29.68       30.47      0.97 o 
   1  -7  10      158.86      158.45      3.16 o 
   2  -7  10        1.38        0.79      0.38 o 
  -3  -6  10       16.21       17.83      0.65 o 
  -2  -6  10        2.71        1.94      0.46 o 
  -1  -6  10       14.25       13.89      0.57 o 
   0  -6  10        3.29        3.82      0.37 o 
   1  -6  10       37.70       37.03      0.91 o 
   2  -6  10        2.14        1.80      0.32 o 
   3  -6  10        2.54        3.22      0.45 o 
  -4  -5  10        4.84        5.82      0.34 o 
  -3  -5  10       21.75       22.22      0.65 o 
  -2  -5  10        0.02        0.38      0.19 o 
  -1  -5  10      112.44      103.97      3.87 o 
   0  -5  10       11.80        9.92      0.41 o 
   1  -5  10        2.36        2.50      0.27 o 
   2  -5  10        0.36        0.92      0.22 o 
   3  -5  10       35.29       36.70      1.16 o 
   4  -5  10        0.92        1.07      0.37 o 
  -4  -4  10        0.21        0.35      0.24 o 
  -3  -4  10        3.86        4.07      0.34 o 
  -2  -4  10       23.07       23.45      0.71 o 
  -1  -4  10        6.00        5.54      0.28 o 
   0  -4  10        3.92        4.28      0.27 o 
   1  -4  10        6.17        8.32      0.37 o 
   2  -4  10       15.28       13.68      0.44 o 
   3  -4  10       11.03       12.11      0.55 o 
   4  -4  10        2.66        2.91      0.31 o 
   5  -4  10        5.99        6.35      0.53 o 
  -5  -3  10       62.14       62.22      2.01 o 
  -4  -3  10        7.08        8.34      0.41 o 
  -3  -3  10       22.15       21.94      0.49 o 
  -2  -3  10       23.04       24.22      0.71 o 
  -1  -3  10      139.07      143.21      2.55 o 
   0  -3  10        4.27        3.90      0.22 o 
   1  -3  10        1.75        0.58      0.15 o 
   2  -3  10        1.15        1.01      0.16 o 
   3  -3  10       29.53       28.89      0.61 o 
   4  -3  10        8.02        9.33      0.53 o 
   5  -3  10        0.20        0.71      0.30 o 
  -5  -2  10        7.68        7.58      0.52 o 
  -4  -2  10        4.03        3.72      0.47 o 
  -3  -2  10        3.02        2.71      0.18 o 
  -2  -2  10       26.27       24.49      0.51 o 
  -1  -2  10        5.97        5.78      0.23 o 
   0  -2  10        0.84        1.28      0.13 o 
   1  -2  10       47.55       41.10      0.75 o 
   2  -2  10        1.38        1.02      0.15 o 
   3  -2  10       69.49       73.17      1.11 o 
   4  -2  10        2.57        2.69      0.30 o 
   5  -2  10        2.53        2.42      0.30 o 
  -5  -1  10        0.17        0.99      0.49 o 
  -4  -1  10        2.30        2.55      0.20 o 
  -3  -1  10       53.00       47.95      1.16 o 
  -2  -1  10       25.40       24.22      0.34 o 
  -1  -1  10      115.62      116.56      1.71 o 
   0  -1  10       11.80       10.65      0.24 o 
   1  -1  10       42.80       44.81      0.71 o 
   2  -1  10       13.75       11.12      0.31 o 
   3  -1  10        4.04        4.28      0.21 o 
   4  -1  10        2.11        1.72      0.22 o 
   5  -1  10        1.79        1.89      0.25 o 
   6  -1  10        7.79        8.42      0.43 o 
  -5   0  10        0.49        0.89      0.54 o 
  -4   0  10        5.50        6.44      0.53 o 
  -3   0  10       11.39       10.60      0.29 o 
  -2   0  10        7.14        8.24      0.19 o 
  -1   0  10        0.03        0.37      0.08 o 
   0   0  10      118.31      122.23      1.28 o 
   1   0  10       72.10       71.25      0.88 o 
   2   0  10      346.02      333.50      3.27 o 
   3   0  10      188.58      185.45      1.96 o 
   4   0  10        0.08        0.24      0.14 o 
   5   0  10        0.23        0.45      0.18 o 
   6   0  10        0.02       -0.02      0.27 o 
  -5   1  10        3.90        3.32      0.78 o 
  -4   1  10        5.32        7.16      0.88 o 
  -3   1  10        1.54        1.35      0.14 o 
  -2   1  10       19.69       17.85      0.32 o 
  -1   1  10       13.83       15.18      0.27 o 
   0   1  10       10.99       10.88      0.25 o 
   1   1  10      444.32      427.26      4.42 o 
   2   1  10       37.22       34.09      0.70 o 
   3   1  10       26.13       25.35      0.48 o 
   4   1  10        5.30        5.11      0.40 o 
   5   1  10        5.55        4.57      0.39 o 
   6   1  10        3.95        4.56      0.36 o 
  -5   2  10        0.24        0.04      0.21 o 
  -4   2  10        0.22        0.27      0.30 o 
  -3   2  10        1.68        1.18      0.23 o 
  -2   2  10        1.26        0.34      0.09 o 
  -1   2  10        5.30        5.41      0.17 o 
   0   2  10       38.49       39.58      0.51 o 
   1   2  10       71.35       66.99      0.84 o 
   2   2  10        6.64        7.00      0.26 o 
   3   2  10        6.17        7.34      0.29 o 
   4   2  10       19.80       17.79      0.58 o 
   5   2  10       30.57       30.38      0.67 o 
   6   2  10        0.05       -0.21      0.19 o 
  -5   3  10        0.10        0.56      0.21 o 
  -4   3  10        3.10        3.05      0.26 o 
  -3   3  10        8.45        6.71      0.39 o 
  -2   3  10        5.42        7.38      0.23 o 
  -1   3  10       47.36       48.88      0.73 o 
   0   3  10       84.57       88.41      1.05 o 
   1   3  10      157.91      156.84      2.03 o 
   2   3  10        5.41        4.41      0.22 o 
   3   3  10       31.53       22.54      0.63 o 
   4   3  10       12.20        8.83      0.43 o 
   5   3  10       17.34       17.31      0.56 o 
   6   3  10       21.68       22.11      1.21 o 
  -4   4  10       25.30       25.84      0.51 o 
  -3   4  10        5.10        5.45      0.31 o 
  -2   4  10        0.00        0.06      0.11 o 
  -1   4  10        3.83        4.46      0.21 o 
   0   4  10       83.37       80.12      1.15 o 
   1   4  10       11.56       10.72      0.34 o 
   2   4  10        7.71        7.26      0.30 o 
   3   4  10        1.13        0.47      0.16 o 
   4   4  10        1.97        1.86      0.23 o 
   5   4  10        3.48        3.15      0.35 o 
  -4   5  10       23.64       24.00      0.65 o 
  -3   5  10        0.83        0.69      0.19 o 
  -2   5  10        5.92        5.69      0.30 o 
  -1   5  10      146.27      141.72      2.07 o 
   0   5  10       29.94       29.18      0.66 o 
   1   5  10        7.50        6.97      0.33 o 
   2   5  10       11.83        9.28      0.34 o 
   3   5  10       34.10       29.33      0.67 o 
   4   5  10        5.33        6.27      0.47 o 
   5   5  10       12.09       14.45      0.97 o 
  -3   6  10        0.43        0.61      0.34 o 
  -2   6  10       14.13       16.25      0.50 o 
  -1   6  10        0.00        0.14      0.18 o 
   0   6  10        1.47        1.35      0.24 o 
   1   6  10       24.98       22.42      0.60 o 
   2   6  10        0.00       -0.11      0.30 o 
   3   6  10        6.72        7.21      0.53 o 
   4   6  10       10.24       11.98      0.66 o 
   5   6  10        0.01        0.02      0.38 o 
  -3   7  10       33.18       34.55      0.89 o 
  -2   7  10       96.73       97.80      1.63 o 
  -1   7  10        0.03        0.07      0.21 o 
   0   7  10        2.64        2.33      0.30 o 
   1   7  10        1.74        2.69      0.28 o 
   2   7  10        1.10        1.80      0.27 o 
   3   7  10        5.94        5.47      0.64 o 
   4   7  10        4.50        3.90      0.68 o 
  -2   8  10        2.05        2.12      0.53 o 
  -1   8  10        0.57        1.02      0.28 o 
   0   8  10        0.34        0.09      0.24 o 
   1   8  10        5.98        7.42      0.46 o 
   2   8  10        1.29        1.20      0.30 o 
   3   8  10       10.39       10.32      0.86 o 
   0   9  10        5.05        4.43      0.42 o 
   1   9  10        0.01       -0.13      0.31 o 
   2   9  10        1.96        1.67      0.54 o 
  -2  -7  11       35.16       34.98      1.03 o 
  -1  -7  11        0.99        1.65      0.33 o 
   0  -7  11        0.03        0.14      0.26 o 
   1  -7  11       11.09       10.70      0.54 o 
   2  -7  11        0.04       -0.51      0.35 o 
  -3  -6  11       27.19       27.71      0.82 o 
  -2  -6  11       16.36       16.14      0.63 o 
  -1  -6  11       20.08       18.41      0.69 o 
   0  -6  11       20.70       19.93      0.73 o 
   1  -6  11        0.29        0.14      0.21 o 
   2  -6  11        6.73        7.05      0.53 o 
   3  -6  11        1.13        1.40      0.41 o 
  -4  -5  11        4.67        4.58      0.42 o 
  -3  -5  11       11.59       11.88      0.50 o 
  -2  -5  11       25.35       25.29      0.83 o 
  -1  -5  11        0.03        0.03      0.19 o 
   0  -5  11       26.36       28.37      1.68 o 
   1  -5  11       64.65       66.95      2.03 o 
   2  -5  11        0.00       -0.15      0.19 o 
   3  -5  11        0.03        0.24      0.32 o 
   4  -5  11        2.10        2.84      0.54 o 
  -4  -4  11       26.58       26.73      0.86 o 
  -3  -4  11        0.24        0.27      0.15 o 
  -2  -4  11        0.87        0.65      0.17 o 
  -1  -4  11        2.51        2.12      0.25 o 
   0  -4  11        2.78        2.27      0.24 o 
   1  -4  11        1.31        1.37      0.24 o 
   2  -4  11       29.12       28.01      0.75 o 
   3  -4  11        0.50        0.97      0.34 o 
   4  -4  11        2.29        1.73      0.39 o 
  -4  -3  11       15.16       14.78      0.55 o 
  -3  -3  11        1.74        1.69      0.23 o 
  -2  -3  11        0.77        0.91      0.15 o 
  -1  -3  11       92.15       84.30      1.65 o 
   0  -3  11        1.46        1.75      0.20 o 
   1  -3  11        0.25        0.30      0.17 o 
   2  -3  11        4.34        5.58      0.29 o 
   3  -3  11        2.02        2.82      0.26 o 
   4  -3  11      108.74      112.97      3.55 o 
   5  -3  11       15.86       16.48      0.69 o 
  -5  -2  11        1.81        3.00      1.46 o 
  -4  -2  11       10.18        9.55      0.49 o 
  -3  -2  11       20.34       20.65      0.63 o 
  -2  -2  11        0.11        0.16      0.11 o 
  -1  -2  11      180.43      168.28      2.30 o 
   0  -2  11       20.46       15.49      0.39 o 
   1  -2  11        3.67        3.68      0.20 o 
   2  -2  11        6.65        6.04      0.29 o 
   3  -2  11       57.91       58.92      1.11 o 
   4  -2  11        1.78        2.63      0.31 o 
   5  -2  11        0.33        0.04      0.24 o 
  -5  -1  11        7.48        8.02      0.96 o 
  -4  -1  11        0.06        0.54      0.25 o 
  -3  -1  11        4.86        4.72      0.29 o 
  -2  -1  11        3.98        3.20      0.16 o 
  -1  -1  11       28.28       21.30      0.39 o 
   0  -1  11        2.75        2.05      0.14 o 
   1  -1  11       42.56       40.57      0.74 o 
   2  -1  11      126.47      127.24      2.20 o 
   3  -1  11      149.24      153.68      1.96 o 
   4  -1  11        5.24        4.86      0.31 o 
   5  -1  11        8.37        8.29      0.40 o 
  -5   0  11        1.28        2.02      0.45 o 
  -4   0  11       40.87       43.02      1.47 o 
  -3   0  11       11.12       11.46      0.43 o 
  -2   0  11       18.56       17.54      0.33 o 
  -1   0  11        1.54        0.68      0.10 o 
   0   0  11       45.94       43.41      0.58 o 
   1   0  11      130.84      123.96      1.51 o 
   2   0  11       79.39       75.75      1.02 o 
   3   0  11        0.06       -0.15      0.11 o 
   4   0  11       16.79       17.26      0.52 o 
   5   0  11        8.72        9.02      0.48 o 
  -5   1  11       16.16       19.55      1.04 o 
  -4   1  11       29.84       30.85      1.23 o 
  -3   1  11        3.41        4.14      0.28 o 
  -2   1  11       15.81       13.48      0.33 o 
  -1   1  11       49.63       37.32      0.58 o 
   0   1  11       52.76       47.98      0.63 o 
   1   1  11      293.32      278.38      3.15 o 
   2   1  11       82.54       80.58      1.15 o 
   3   1  11       11.97       12.39      0.34 o 
   4   1  11       24.99       26.41      0.87 o 
   5   1  11        0.45        0.27      0.21 o 
   6   1  11       12.07       13.46      0.56 o 
  -4   2  11        0.35        0.52      0.21 o 
  -3   2  11        0.59        0.33      0.24 o 
  -2   2  11        0.13        0.25      0.15 o 
  -1   2  11        4.31        3.57      0.17 o 
   0   2  11      283.98      280.72      3.15 o 
   1   2  11        9.47        8.13      0.30 o 
   2   2  11        3.80        3.39      0.24 o 
   3   2  11        3.90        3.32      0.22 o 
   4   2  11        0.48        0.00      0.20 o 
   5   2  11        0.54        1.17      0.29 o 
   6   2  11        6.57        7.41      0.40 o 
  -4   3  11        0.00        0.06      0.18 o 
  -3   3  11       50.76       45.69      1.00 o 
  -2   3  11        3.26        3.19      0.15 o 
  -1   3  11        2.17        3.43      0.18 o 
   0   3  11       35.48       32.70      0.59 o 
   1   3  11      318.69      299.02      3.44 o 
   2   3  11       24.75       27.61      0.78 o 
   3   3  11        0.02       -0.12      0.14 o 
   4   3  11       16.75       15.88      0.57 o 
   5   3  11        0.08       -0.06      0.21 o 
  -4   4  11        0.22        0.19      0.15 o 
  -3   4  11       25.24       23.12      0.46 o 
  -2   4  11       15.92       16.75      0.38 o 
  -1   4  11       26.20       26.57      0.57 o 
   0   4  11       60.10       57.41      1.13 o 
   1   4  11       78.93       71.97      1.21 o 
   2   4  11        2.92        4.64      0.26 o 
   3   4  11        0.16       -0.12      0.15 o 
   4   4  11        0.01        0.04      0.21 o 
   5   4  11        4.67        4.39      0.56 o 
  -3   5  11        5.69        6.42      0.32 o 
  -2   5  11        7.12        7.87      0.29 o 
  -1   5  11       73.94       73.15      1.30 o 
   0   5  11        0.00       -0.07      0.19 o 
   1   5  11       13.27       12.39      0.44 o 
   2   5  11        2.44        2.31      0.26 o 
   3   5  11        7.79        5.69      0.44 o 
   4   5  11        4.27        3.79      0.49 o 
   5   5  11        5.71        5.88      0.51 o 
  -3   6  11        1.15        1.09      0.24 o 
  -2   6  11       22.25       22.40      0.60 o 
  -1   6  11       89.71       91.50      1.70 o 
   0   6  11        5.74        4.96      0.35 o 
   1   6  11        6.22        5.95      0.34 o 
   2   6  11        0.51        0.26      0.20 o 
   3   6  11        0.46        0.96      0.36 o 
   4   6  11        1.93        1.32      0.45 o 
  -2   7  11        0.98        1.28      0.27 o 
  -1   7  11       11.54       12.54      0.55 o 
   0   7  11        7.96        7.56      0.44 o 
   1   7  11        1.71        1.61      0.30 o 
   2   7  11        7.39        6.87      0.40 o 
   3   7  11        0.20        0.34      0.39 o 
   4   7  11        3.60        3.96      0.65 o 
  -1   8  11        1.77        1.26      0.35 o 
   0   8  11        1.48        1.32      0.31 o 
   1   8  11        0.10       -0.25      0.24 o 
   2   8  11        2.63        2.66      0.37 o 
   3   8  11       13.57       11.73      0.95 o 
  -1  -7  12       19.23       18.04      0.74 o 
   0  -7  12        0.19        0.41      0.28 o 
   1  -7  12        0.20        0.21      0.29 o 
  -3  -6  12        2.34        2.07      0.30 o 
  -2  -6  12        1.49        1.24      0.29 o 
  -1  -6  12       33.41       33.90      0.99 o 
   0  -6  12        2.54        2.15      0.34 o 
   1  -6  12        0.01       -0.28      0.24 o 
   2  -6  12       10.84       10.23      1.42 o 
   3  -6  12       29.67       30.28      1.34 o 
  -3  -5  12        7.60        8.19      0.42 o 
  -2  -5  12       32.94       30.84      0.86 o 
  -1  -5  12       33.03       34.05      0.93 o 
   0  -5  12        0.99        1.00      0.26 o 
   1  -5  12        0.00       -0.01      0.21 o 
   2  -5  12       23.64       25.63      0.77 o 
   3  -5  12       11.95       11.90      0.81 o 
  -4  -4  12        2.75        3.02      0.42 o 
  -3  -4  12        0.88        0.60      0.17 o 
  -2  -4  12        0.45        0.51      0.17 o 
  -1  -4  12       10.01       10.83      0.56 o 
   0  -4  12       53.13       53.72      1.25 o 
   1  -4  12        5.37        3.92      0.52 o 
   2  -4  12       10.74       11.03      0.52 o 
   3  -4  12        8.53        9.47      0.70 o 
   4  -4  12        2.29        1.79      0.42 o 
  -4  -3  12        0.60        1.03      0.24 o 
  -3  -3  12       29.38       28.93      0.58 o 
  -2  -3  12        4.30        4.71      0.23 o 
  -1  -3  12       62.49       61.17      1.16 o 
   0  -3  12       37.54       32.28      0.91 o 
   1  -3  12       36.46       32.21      1.12 o 
   2  -3  12        3.68        3.20      0.29 o 
   3  -3  12        2.02        2.44      0.29 o 
   4  -3  12      105.92      102.18      2.78 o 
  -4  -2  12       12.98       13.33      0.47 o 
  -3  -2  12        1.66        1.53      0.21 o 
  -2  -2  12       29.95       26.91      0.51 o 
  -1  -2  12        5.30        5.94      0.42 o 
   0  -2  12      112.09       99.88      2.05 o 
   1  -2  12        0.93        0.47      0.17 o 
   2  -2  12        5.84        5.72      0.34 o 
   3  -2  12      120.31      122.40      2.13 o 
   4  -2  12       83.87       86.29      1.99 o 
   5  -2  12        1.63        1.11      0.39 o 
  -4  -1  12        0.20        0.27      0.20 o 
  -3  -1  12       66.68       70.53      1.60 o 
  -2  -1  12       26.69       25.36      0.50 o 
  -1  -1  12       11.55       10.21      0.31 o 
   0  -1  12        0.08        0.05      0.14 o 
   1  -1  12        9.18       10.72      0.40 o 
   2  -1  12       42.20       41.84      0.83 o 
   3  -1  12       18.48       18.51      0.68 o 
   4  -1  12       16.92       17.80      1.12 o 
   5  -1  12        1.48        1.76      0.36 o 
  -4   0  12        0.00       -0.12      0.16 o 
  -3   0  12       21.50       21.69      0.66 o 
  -2   0  12       20.69       17.44      0.37 o 
  -1   0  12        6.11        7.28      0.30 o 
   0   0  12        2.28        1.48      0.17 o 
   1   0  12      104.43       98.26      1.49 o 
   2   0  12      346.40      337.36      4.13 o 
   3   0  12        4.44        4.13      0.26 o 
   4   0  12        8.28        8.72      0.45 o 
   5   0  12        0.19       -0.22      0.24 o 
  -4   1  12        0.55        0.57      0.20 o 
  -3   1  12        9.07        8.88      0.42 o 
  -2   1  12       18.88       16.24      0.41 o 
  -1   1  12       44.03       37.38      0.65 o 
   0   1  12        2.14        2.21      0.19 o 
   1   1  12       95.52       89.83      1.40 o 
   2   1  12        0.19       -0.22      0.15 o 
   3   1  12        0.39        0.39      0.17 o 
   4   1  12        9.25        9.15      0.36 o 
   5   1  12       16.52       18.84      0.56 o 
  -4   2  12        3.49        4.97      0.75 o 
  -3   2  12       11.66       10.80      0.70 o 
  -2   2  12      123.92      107.61      1.71 o 
  -1   2  12       11.13        8.48      0.42 o 
   0   2  12        2.13        2.84      0.25 o 
   1   2  12        4.69        4.59      0.27 o 
   2   2  12       94.95       91.46      1.46 o 
   3   2  12        7.37        8.58      0.37 o 
   4   2  12        1.70        1.34      0.26 o 
   5   2  12       15.01       14.70      0.70 o 
  -4   3  12        0.29        0.29      0.19 o 
  -3   3  12        9.16        9.88      0.42 o 
  -2   3  12       13.40       11.82      0.31 o 
  -1   3  12       13.47       13.20      0.49 o 
   0   3  12        0.12        0.21      0.16 o 
   1   3  12       32.89       30.88      0.68 o 
   2   3  12       42.62       38.91      0.90 o 
   3   3  12        0.07       -0.12      0.16 o 
   4   3  12        1.60        1.12      0.31 o 
   5   3  12        1.10        1.15      0.33 o 
  -4   4  12       25.84       24.06      0.65 o 
  -3   4  12       30.15       31.15      0.66 o 
  -2   4  12        3.17        2.74      0.19 o 
  -1   4  12        1.97        1.81      0.20 o 
   0   4  12      147.39      131.46      2.19 o 
   1   4  12        1.73        1.93      0.23 o 
   2   4  12       43.78       37.59      0.94 o 
   3   4  12        2.88        3.33      0.32 o 
   4   4  12        0.21       -0.09      0.31 o 
   5   4  12        0.97        1.33      0.47 o 
  -3   5  12        2.35        2.71      0.21 o 
  -2   5  12        0.01        0.11      0.17 o 
  -1   5  12        0.00        0.00      0.18 o 
   0   5  12       21.70       23.70      0.68 o 
   1   5  12        9.54        8.36      0.53 o 
   2   5  12        0.09       -0.01      0.19 o 
   3   5  12        6.10        6.70      0.47 o 
   4   5  12        4.63        5.38      0.63 o 
   5   5  12       10.30       11.00      0.89 o 
  -3   6  12        0.17        0.16      0.22 o 
  -2   6  12        8.71        9.71      0.50 o 
  -1   6  12        9.86       11.08      0.50 o 
   0   6  12       10.13       10.27      0.50 o 
   1   6  12        0.86        0.61      0.24 o 
   2   6  12        1.08        1.97      0.28 o 
   3   6  12        0.00        0.00      0.34 o 
   4   6  12        4.12        4.08      0.72 o 
  -2   7  12        9.70       10.86      0.47 o 
  -1   7  12        0.74        0.59      0.26 o 
   0   7  12        0.01       -0.20      0.22 o 
   1   7  12        2.05        1.80      0.31 o 
   2   7  12        3.85        4.83      0.44 o 
   3   7  12       11.13       11.15      0.88 o 
   0   8  12        0.79        0.68      0.30 o 
   1   8  12        9.39        9.33      0.66 o 
   2   8  12        4.86        5.08      0.52 o 
  -2  -6  13        1.04        1.15      0.37 o 
  -1  -6  13        0.19        0.21      0.27 o 
   0  -6  13       23.61       23.12      1.98 o 
   1  -6  13       11.76       11.87      0.63 o 
   2  -6  13        5.50        6.16      0.73 o 
  -3  -5  13        2.82        4.26      0.33 o 
  -2  -5  13        3.62        3.90      0.34 o 
  -1  -5  13        0.63        0.75      0.27 o 
   0  -5  13        0.05        0.61      0.25 o 
   1  -5  13        6.07        6.87      0.48 o 
   2  -5  13       25.29       26.10      0.80 o 
   3  -5  13        0.70        0.64      0.41 o 
  -3  -4  13        3.47        3.25      0.25 o 
  -2  -4  13       47.47       48.34      1.11 o 
  -1  -4  13        0.00       -0.14      0.19 o 
   0  -4  13        0.85        0.80      0.36 o 
   1  -4  13       81.30       83.77      1.83 o 
   2  -4  13        9.31        8.59      0.59 o 
   3  -4  13        4.57        5.75      0.60 o 
   4  -4  13        2.68        3.30      0.55 o 
  -4  -3  13        3.46        3.18      0.49 o 
  -3  -3  13        0.08        0.18      0.19 o 
  -2  -3  13       17.22       19.32      0.70 o 
  -1  -3  13        0.49        0.96      0.21 o 
   0  -3  13       50.84       50.51      1.19 o 
   1  -3  13        7.76        7.60      0.38 o 
   2  -3  13        1.50        1.04      0.24 o 
   3  -3  13        1.09        0.94      0.25 o 
   4  -3  13        0.25        0.52      0.41 o 
  -4  -2  13        6.48        6.50      0.49 o 
  -3  -2  13        2.53        3.22      0.29 o 
  -2  -2  13       22.37       24.32      0.65 o 
  -1  -2  13       27.07       22.90      0.51 o 
   0  -2  13       69.57       62.20      2.23 o 
   1  -2  13       20.61       19.00      0.57 o 
   2  -2  13        1.99        2.13      0.26 o 
   3  -2  13       38.05       41.14      0.99 o 
   4  -2  13       13.86       13.38      0.85 o 
   5  -2  13        0.60       -0.32      0.36 o 
  -4  -1  13        0.63        0.75      0.30 o 
  -3  -1  13       12.87       13.89      0.45 o 
  -2  -1  13        3.45        3.51      0.18 o 
  -1  -1  13       89.30       81.75      1.24 o 
   0  -1  13        0.41        0.25      0.16 o 
   1  -1  13        0.00       -0.01      0.17 o 
   2  -1  13       13.12       14.36      0.92 o 
   3  -1  13       63.17       60.29      1.38 o 
   4  -1  13        3.60        3.69      0.53 o 
   5  -1  13        0.15        0.17      0.41 o 
  -4   0  13       37.13       40.90      1.31 o 
  -3   0  13       25.25       26.22      0.65 o 
  -2   0  13       16.93       16.99      0.42 o 
  -1   0  13       41.50       35.26      0.64 o 
   0   0  13       56.96       46.79      0.94 o 
   1   0  13        4.88        4.52      0.28 o 
   2   0  13        9.95       10.78      0.53 o 
   3   0  13       20.68       21.33      0.72 o 
   4   0  13        0.21        0.10      0.32 o 
   5   0  13        4.32        4.40      0.60 o 
  -4   1  13       13.52       15.03      1.01 o 
  -3   1  13        1.15        1.03      0.21 o 
  -2   1  13        6.85        5.63      0.25 o 
  -1   1  13       73.76       67.76      1.06 o 
   0   1  13       53.05       53.18      1.00 o 
   1   1  13       50.85       48.05      0.99 o 
   2   1  13        0.68        0.64      0.21 o 
   3   1  13        2.06        1.44      0.25 o 
   4   1  13        1.21        1.34      0.34 o 
   5   1  13        0.19       -0.26      0.27 o 
  -4   2  13        4.32        4.50      0.40 o 
  -3   2  13        0.42        0.43      0.18 o 
  -2   2  13       16.77       13.60      0.29 o 
  -1   2  13       50.27       48.37      0.84 o 
   0   2  13       16.88       14.77      0.42 o 
   1   2  13        5.81        4.98      0.29 o 
   2   2  13       69.36       62.90      1.26 o 
   3   2  13        5.33        4.37      0.34 o 
   4   2  13        9.06       10.10      0.72 o 
   5   2  13        0.73        0.15      0.31 o 
  -4   3  13        0.59        0.38      0.22 o 
  -3   3  13       10.90        7.83      0.41 o 
  -2   3  13       13.76       12.61      0.31 o 
  -1   3  13       23.15       22.01      0.65 o 
   0   3  13        0.01       -0.13      0.22 o 
   1   3  13       32.80       31.39      0.71 o 
   2   3  13       17.55       18.81      0.62 o 
   3   3  13        0.29        0.21      0.21 o 
   4   3  13        0.01        0.07      0.48 o 
   5   3  13        0.74        0.65      0.40 o 
  -3   4  13        0.29        0.52      0.17 o 
  -2   4  13        0.29        0.36      0.15 o 
  -1   4  13        0.71        0.81      0.18 o 
   0   4  13        6.66        6.80      0.65 o 
   1   4  13       14.63       13.13      0.51 o 
   2   4  13        4.45        5.45      0.37 o 
   3   4  13        0.60        0.17      0.21 o 
   4   4  13        8.70        8.54      0.72 o 
   5   4  13        6.64        7.63      0.75 o 
  -3   5  13        1.06        1.69      0.27 o 
  -2   5  13        3.04        3.14      0.26 o 
  -1   5  13        0.76        0.70      0.23 o 
   0   5  13        3.01        2.96      0.52 o 
   1   5  13       17.26       15.02      0.57 o 
   2   5  13        3.82        4.10      0.32 o 
   3   5  13        0.76        0.63      0.25 o 
   4   5  13       12.58       12.50      0.86 o 
  -2   6  13        1.95        2.12      0.28 o 
  -1   6  13        0.51        0.45      0.24 o 
   0   6  13        2.66        3.26      0.34 o 
   1   6  13        2.57        2.99      0.34 o 
   2   6  13        0.00        0.38      0.23 o 
   3   6  13        4.33        4.94      0.63 o 
   4   6  13       48.94       54.90      1.95 o 
  -1   7  13        5.21        5.76      0.43 o 
   0   7  13        0.08       -0.05      0.25 o 
   1   7  13        0.35        0.61      0.28 o 
   2   7  13        0.42        0.54      0.29 o 
   3   7  13        4.79        5.94      0.73 o 
   1   8  13        0.01        0.04      0.29 o 
  -1  -6  14       38.97       40.77      1.21 o 
   0  -6  14       26.09       28.52      1.39 o 
   1  -6  14        3.03        2.89      0.53 o 
  -2  -5  14        8.78        9.18      0.48 o 
  -1  -5  14       15.99       16.23      0.66 o 
   0  -5  14        0.01        0.22      0.25 o 
   1  -5  14        0.15        0.03      0.27 o 
   2  -5  14       42.03       43.29      2.20 o 
  -3  -4  14        4.01        3.33      0.39 o 
  -2  -4  14        0.00       -0.25      0.19 o 
  -1  -4  14        0.08        0.25      0.22 o 
   0  -4  14       20.79       22.39      0.91 o 
   1  -4  14        2.93        2.19      0.38 o 
   2  -4  14        0.45        0.16      0.23 o 
   3  -4  14        0.07        0.10      0.44 o 
  -3  -3  14        8.53        9.50      0.42 o 
  -2  -3  14        3.85        4.05      0.26 o 
  -1  -3  14        0.29        0.44      0.24 o 
   0  -3  14       12.74       10.80      0.51 o 
   1  -3  14       34.70       31.26      0.93 o 
   2  -3  14        0.03        0.22      0.21 o 
   3  -3  14        1.12        1.37      0.40 o 
   4  -3  14       38.17       41.21      1.59 o 
  -3  -2  14        0.24        0.04      0.17 o 
  -2  -2  14       35.48       38.27      0.70 o 
  -1  -2  14        8.06        9.12      0.36 o 
   0  -2  14        0.94        1.39      0.25 o 
   1  -2  14        0.09       -0.03      0.20 o 
   2  -2  14       33.89       34.48      0.89 o 
   3  -2  14        1.16        1.24      0.27 o 
   4  -2  14        0.17        0.34      0.37 o 
  -4  -1  14        0.18       -0.02      0.23 o 
  -3  -1  14        0.34        0.26      0.19 o 
  -2  -1  14       10.30       10.77      0.31 o 
  -1  -1  14       22.08       18.75      0.56 o 
   0  -1  14       13.91       12.22      0.50 o 
   1  -1  14        7.90        7.77      0.43 o 
   2  -1  14        7.97        9.41      0.44 o 
   3  -1  14       17.52       16.31      0.69 o 
   4  -1  14        0.03        0.29      0.36 o 
  -4   0  14        8.95       10.01      0.55 o 
  -3   0  14        0.00       -0.05      0.18 o 
  -2   0  14        2.99        3.58      0.18 o 
  -1   0  14        0.40        0.36      0.14 o 
   0   0  14        2.50        2.63      0.25 o 
   1   0  14        0.31        0.08      0.24 o 
   2   0  14        2.09        1.37      0.24 o 
   3   0  14        0.04       -0.13      0.20 o 
   4   0  14        1.90        1.71      0.68 o 
   5   0  14        0.54        0.75      0.44 o 
  -4   1  14        9.03       12.17      0.61 o 
  -3   1  14       10.70       12.00      0.83 o 
  -2   1  14       24.75       22.74      0.54 o 
  -1   1  14       48.43       41.17      0.91 o 
   0   1  14       39.80       40.59      0.89 o 
   1   1  14        8.34        7.61      0.44 o 
   2   1  14        0.19        0.23      0.17 o 
   3   1  14       11.54       10.99      0.57 o 
   4   1  14        0.21        0.24      0.29 o 
   5   1  14        1.64        1.36      0.40 o 
  -3   2  14       14.30       13.76      0.51 o 
  -2   2  14        5.97        5.53      0.24 o 
  -1   2  14        2.37        2.31      0.26 o 
   0   2  14       32.43       33.07      0.80 o 
   1   2  14        8.82        9.46      0.43 o 
   2   2  14       30.98       31.47      0.84 o 
   3   2  14       20.34       22.87      0.72 o 
   4   2  14        9.43       10.33      1.24 o 
   5   2  14        0.42        0.25      0.32 o 
  -3   3  14        0.16        0.36      0.15 o 
  -2   3  14        0.13        0.10      0.13 o 
  -1   3  14        0.25        0.69      0.17 o 
   0   3  14        2.34        2.19      0.27 o 
   1   3  14       28.28       25.91      0.73 o 
   2   3  14        0.00        0.01      0.20 o 
   3   3  14       19.76       18.94      0.67 o 
   4   3  14        0.61        0.60      0.39 o 
   5   3  14        0.00       -0.13      0.38 o 
  -3   4  14        2.47        2.90      0.24 o 
  -2   4  14        0.43        0.52      0.16 o 
  -1   4  14        1.28        1.34      0.31 o 
   0   4  14       13.18       13.85      0.53 o 
   1   4  14       14.30       15.89      0.59 o 
   2   4  14        0.09       -0.05      0.20 o 
   3   4  14        3.96        3.30      0.37 o 
   4   4  14        0.96        0.91      0.42 o 
  -2   5  14        0.34        0.46      0.22 o 
  -1   5  14        0.06       -0.19      0.20 o 
   0   5  14        7.56        8.13      0.45 o 
   1   5  14       10.12       11.53      0.53 o 
   2   5  14        4.35        2.89      0.34 o 
   3   5  14        1.53        1.33      0.29 o 
   4   5  14       19.62       21.56      1.15 o 
  -2   6  14       11.61       12.13      0.54 o 
  -1   6  14        0.05        0.23      0.24 o 
   0   6  14        1.09        0.63      0.31 o 
   1   6  14        3.51        3.90      0.37 o 
   2   6  14        4.53        4.45      0.42 o 
   3   6  14        0.65        0.67      0.41 o 
   0   7  14        0.55        0.40      0.27 o 
   1   7  14        4.71        5.61      0.46 o 
   2   7  14        1.80        1.78      0.36 o 
  -1  -5  15       14.84       15.58      1.18 o 
   0  -5  15       10.03        9.79      0.57 o 
   1  -5  15        4.76        5.18      0.48 o 
   2  -5  15        6.77        7.27      0.55 o 
  -2  -4  15        0.04       -0.01      0.21 o 
  -1  -4  15       11.58       11.84      0.66 o 
   0  -4  15       28.38       28.89      1.73 o 
   1  -4  15        0.21        0.13      0.25 o 
   2  -4  15        3.75        3.73      0.44 o 
   3  -4  15        0.01       -0.36      0.34 o 
  -3  -3  15        0.84        1.09      0.25 o 
  -2  -3  15        0.39        0.30      0.20 o 
  -1  -3  15       37.30       39.77      1.02 o 
   0  -3  15        9.10        9.49      0.50 o 
   1  -3  15       18.75       16.36      1.06 o 
   2  -3  15       16.92       17.03      1.59 o 
   3  -3  15        3.91        2.99      0.51 o 
  -3  -2  15        0.47        0.97      0.21 o 
  -2  -2  15       12.43       12.45      0.39 o 
  -1  -2  15        9.48        9.49      0.45 o 
   0  -2  15       28.60       24.19      0.76 o 
   1  -2  15       17.31       17.82      0.68 o 
   2  -2  15        0.31        0.25      0.28 o 
   3  -2  15        8.57        8.46      0.51 o 
   4  -2  15        6.22        5.39      0.64 o 
  -3  -1  15       19.86       23.38      0.68 o 
  -2  -1  15       22.94       22.77      0.50 o 
  -1  -1  15       12.40       13.45      0.41 o 
   0  -1  15        0.49        0.70      0.22 o 
   1  -1  15        9.56       11.68      0.56 o 
   2  -1  15        0.27        0.21      0.23 o 
   3  -1  15       18.57       20.36      0.92 o 
   4  -1  15        3.85        3.94      0.58 o 
  -3   0  15       18.23       20.03      0.62 o 
  -2   0  15        0.91        1.53      0.17 o 
  -1   0  15        5.07        3.64      0.23 o 
   0   0  15        2.18        2.37      0.31 o 
   1   0  15       17.46       18.58      0.83 o 
   2   0  15        0.41        0.06      0.20 o 
   3   0  15        2.90        3.63      0.35 o 
   4   0  15        1.71        2.85      0.53 o 
  -3   1  15       11.42       12.37      0.49 o 
  -2   1  15       12.30       12.64      0.36 o 
  -1   1  15        2.20        2.95      0.22 o 
   0   1  15        0.04       -0.15      0.17 o 
   1   1  15       13.37       14.66      0.61 o 
   2   1  15        0.24        0.01      0.18 o 
   3   1  15       23.04       22.61      0.65 o 
   4   1  15       10.99       10.71      0.65 o 
  -3   2  15        2.73        2.79      0.19 o 
  -2   2  15       16.15       18.28      0.61 o 
  -1   2  15        3.17        3.39      0.35 o 
   0   2  15       16.87       17.19      0.72 o 
   1   2  15        7.92        7.13      0.44 o 
   2   2  15        8.55        9.64      0.47 o 
   3   2  15       38.07       39.84      2.20 o 
   4   2  15        1.84        1.51      0.45 o 
  -3   3  15       13.78       15.92      0.47 o 
  -2   3  15       13.85       13.58      0.41 o 
  -1   3  15       13.62       13.02      0.49 o 
   0   3  15        3.99        3.96      0.32 o 
   1   3  15       18.97       19.49      0.67 o 
   2   3  15       44.92       46.28      1.10 o 
   3   3  15       28.83       34.60      0.95 o 
   4   3  15        1.57        1.28      0.82 o 
  -2   4  15        1.56        1.72      0.25 o 
  -1   4  15        4.04        4.69      0.34 o 
   0   4  15        7.29        7.67      0.60 o 
   1   4  15        2.75        2.78      0.32 o 
   2   4  15       29.82       30.55      0.99 o 
   3   4  15        3.10        3.83      0.40 o 
   4   4  15        2.32        2.22      0.53 o 
  -2   5  15        6.26        7.75      0.43 o 
  -1   5  15       35.64       38.12      0.96 o 
   0   5  15        1.34        0.41      0.26 o 
   1   5  15       10.14       11.48      0.55 o 
   2   5  15        1.33        1.04      0.34 o 
   3   5  15       14.19       16.42      1.00 o 
  -1   6  15        4.61        5.48      0.53 o 
   0   6  15        3.67        4.39      0.41 o 
   1   6  15        0.07        0.11      0.28 o 
   2   6  15        4.20        4.54      0.72 o 
   3   6  15       23.64       26.26      1.26 o 
  -1  -4  16        1.74        1.30      0.30 o 
   0  -4  16        5.46        6.05      0.47 o 
   1  -4  16       18.16       20.72      0.87 o 
   2  -4  16        0.75       -0.23      0.27 o 
  -2  -3  16        5.12        5.64      0.37 o 
  -1  -3  16       31.43       33.79      0.95 o 
   0  -3  16       32.07       34.39      1.00 o 
   1  -3  16        6.46        6.41      0.50 o 
   2  -3  16        2.28        2.47      0.38 o 
   3  -3  16        0.05       -0.13      0.35 o 
  -2  -2  16        1.49        1.90      0.28 o 
  -1  -2  16       35.33       34.77      0.93 o 
   0  -2  16       11.65        9.65      0.50 o 
   1  -2  16        0.67        0.59      0.25 o 
   2  -2  16        3.89        4.12      0.43 o 
   3  -2  16        6.24        7.10      0.47 o 
  -3  -1  16        9.21        9.30      0.46 o 
  -2  -1  16        9.53        9.42      0.51 o 
  -1  -1  16        5.49        5.94      0.35 o 
   0  -1  16        5.91        5.77      0.40 o 
   1  -1  16       17.07       16.25      0.66 o 
   2  -1  16       49.80       51.62      1.84 o 
   3  -1  16        2.90        3.61      0.38 o 
   4  -1  16        0.07       -0.22      0.44 o 
  -3   0  16       10.43       12.01      0.63 o 
  -2   0  16        5.51        6.93      0.29 o 
  -1   0  16        4.48        4.78      0.32 o 
   0   0  16        1.26        0.77      0.38 o 
   1   0  16        1.58        2.34      0.33 o 
   2   0  16        4.77        5.07      0.77 o 
   3   0  16        0.01        0.00      0.23 o 
   4   0  16        3.15        3.74      0.59 o 
  -3   1  16        2.99        3.93      0.26 o 
  -2   1  16        0.81        1.40      0.18 o 
  -1   1  16       22.62       21.37      0.62 o 
   0   1  16        0.88        0.82      0.23 o 
   1   1  16       14.95       16.74      0.88 o 
   2   1  16       13.63       16.81      0.72 o 
   3   1  16        0.34        0.03      0.21 o 
   4   1  16       33.10       37.53      1.22 o 
  -2   2  16        0.04        0.30      0.16 o 
  -1   2  16       20.15       20.98      0.62 o 
   0   2  16       11.44       14.41      0.64 o 
   1   2  16        4.61        5.28      0.42 o 
   2   2  16        9.51        9.57      0.81 o 
   3   2  16       18.52       21.20      0.74 o 
   4   2  16       18.32       19.15      0.88 o 
  -2   3  16        2.00        2.05      0.22 o 
  -1   3  16        1.87        1.77      0.27 o 
   0   3  16        3.44        3.15      0.32 o 
   1   3  16        2.53        2.01      0.31 o 
   2   3  16       21.48       22.26      0.97 o 
   3   3  16        3.74        4.68      0.42 o 
   4   3  16        0.42        0.06      0.39 o 
  -2   4  16        1.32        0.77      0.25 o 
  -1   4  16        0.08        0.50      0.24 o 
   0   4  16        1.50        1.76      0.29 o 
   1   4  16        0.53        0.18      0.25 o 
   2   4  16       15.56       16.35      0.74 o 
   3   4  16        1.54        0.56      0.29 o 
  -1   5  16        8.62        8.41      0.71 o 
   0   5  16        1.00        1.15      0.30 o 
   1   5  16        0.44        0.83      0.30 o 
   2   5  16        8.33        9.13      0.61 o 
   3   5  16        0.28        0.78      0.42 o 
   0   6  16       11.30       11.90      0.59 o 
   1   6  16        9.92        9.14      0.55 o 
   2   6  16       22.02       26.60      1.02 o 
  -1  -3  17        6.74        6.86      0.46 o 
   0  -3  17       59.03       60.57      1.62 o 
   1  -3  17        1.14        0.84      0.31 o 
   2  -3  17        0.87        0.85      0.33 o 
  -2  -2  17        3.05        3.45      0.38 o 
  -1  -2  17        5.81        6.92      0.55 o 
   0  -2  17       17.79       17.98      0.71 o 
   1  -2  17        5.39        6.08      0.48 o 
   2  -2  17        0.36        0.12      0.29 o 
  -2  -1  17       16.84       18.33      0.71 o 
  -1  -1  17       11.53       13.13      0.56 o 
   0  -1  17       18.90       21.53      0.76 o 
   1  -1  17        0.43        0.40      0.26 o 
   2  -1  17        0.31        0.27      0.28 o 
   3  -1  17        0.09       -0.37      0.27 o 
  -2   0  17       31.55       34.14      0.81 o 
  -1   0  17        3.20        3.29      0.37 o 
   0   0  17       27.04       28.14      0.87 o 
   1   0  17        6.87        9.53      0.55 o 
   2   0  17        9.27        9.27      0.57 o 
   3   0  17        2.04        2.14      0.39 o 
  -2   1  17       11.93       11.68      0.68 o 
  -1   1  17        2.20        2.85      0.29 o 
   0   1  17       11.54       11.53      0.51 o 
   1   1  17        0.99        0.65      0.28 o 
   2   1  17        1.17        0.61      0.31 o 
   3   1  17        0.31        0.05      0.29 o 
  -2   2  17       62.75       62.22      1.50 o 
  -1   2  17        2.34        2.47      0.29 o 
   0   2  17        1.80        2.59      0.37 o 
   1   2  17        2.97        3.60      0.48 o 
   2   2  17        0.76        0.32      0.27 o 
   3   2  17       16.82       18.04      1.04 o 
  -1   3  17        2.37        2.73      0.31 o 
   0   3  17        0.02       -0.44      0.33 o 
   1   3  17        7.56        8.44      0.49 o 
   2   3  17        1.92        1.91      0.51 o 
   3   3  17       13.54       12.66      0.84 o 
  -1   4  17        1.84        2.55      0.32 o 
   0   4  17       13.45       12.55      0.57 o 
   1   4  17        1.87        1.83      0.33 o 
   2   4  17        3.47        3.17      0.43 o 
   3   4  17        1.56        1.86      0.41 o 
   0   5  17        6.02        5.88      0.46 o 
   1   5  17        0.72        0.19      0.29 o 
   2   5  17        3.64        3.98      0.49 o 
   0  -2  18       16.42       17.93      0.73 o 
   1  -2  18        0.82        0.96      0.57 o 
  -1  -1  18        9.30       10.47      0.60 o 
   0  -1  18        0.69        0.23      0.34 o 
   1  -1  18        8.04        9.44      0.57 o 
   2  -1  18        4.37        5.61      0.51 o 
  -1   0  18       17.62       18.85      0.63 o 
   0   0  18        1.04        1.10      0.29 o 
   1   0  18        9.80        9.66      0.90 o 
   2   0  18        0.18        0.24      0.32 o 
  -1   1  18        7.18        7.14      0.41 o 
   0   1  18        1.40        2.74      0.44 o 
   1   1  18        0.74        1.34      0.33 o 
   2   1  18        1.90        2.68      0.41 o 
  -1   2  18        9.28        8.15      0.46 o 
   0   2  18        1.39        1.71      0.36 o 
   1   2  18        0.73        0.78      0.33 o 
   2   2  18       12.34       12.23      0.67 o 
   0   3  18        2.00        1.18      0.49 o 
   1   3  18        0.16        0.36      0.50 o 
   2   3  18        3.93        6.61      0.55 o 
   1   4  18        2.74        2.47      0.38 o 
   1   0  19        2.57        3.67      0.43 o 
   1   1  19        0.49        0.45      0.33 o 
                                                 
